# Supplementary material for: Selection-driven cost-efficiency optimization of transcripts modulates gene evolutionary rate in bacteria
Source: Genome Biol. 2018 Jul 31;19:102. doi: 10.1186/s13059-018-1480-7 (PMC6066932; doi:10.1186/s13059-018-1480-7)
Supplement: Supplementary file 1 — NCBI accession numbers for the 1320 species used in this analysis. Also provided are the R2 values for the model fit between the real codon use frequencies and model fitted codon use frequencies and the fitted values for each model parameter. (XLSX 162 kb) [file 13059_2018_1480_MOESM1_ESM.xlsx]

## Sheet: Sheet1
Species	Genome Accession	Strain details	real vs model R2	GCb	Sc	St	Number of Genes analysed	Best model*	*Values in columns E-I are for the 3 parameter model considering Mb, Sc and St
Acaryochloris marina	CP000828.1	Acaryochloris marina MBIC11017	0.799111	-0.0423273	-0.113989	-0.119655	6254	GCb_Sc_St
Acetobacter pasteurianus	AP014881.1	Acetobacter pasteurianus NBRC 101655 DNA	0.457064	0.186208	-0.132445	0.0705564	2662	GCb_Sc_St
Acetobacter sp.	CP011120.1	Acetobacter sp. SLV-7	0.454469	0.134371	-0.133661	0.0750634	2471	GCb_Sc_St
Acetobacterium woodii	CP002987.1	Acetobacterium woodii DSM 1030	0.713793	-0.513123	-0.0947983	0.0302949	3473	GCb_Sc_St
Acetohalobium arabaticum	CP002105.1	Acetohalobium arabaticum DSM 5501	0.882766	-1.11145	-0.0354435	-0.20758	2265	GCb_Sc_St
Acetomicrobium hydrogeniformans	NZ_ACJX03000001.1	Acetomicrobium hydrogeniformans ATCC BAA-1850 A_hydrogeniformans-1.0.1_Cont0.1, whole genome shotgun sequence	0.864804	-0.16419	-0.0182746	0.200338	1978	St
Acholeplasma laidlawii	CP000896.1	Acholeplasma laidlawii PG-8A	0.94591	-1.36426	-0.0797879	0.390271	1377	GCb_Sc_St
Acidaminococcus fermentans	CP001859.1	Acidaminococcus fermentans DSM 20731	0.423638	0.838484	-0.014004	0.261736	2023	GCb_Sc_St
Acidihalobacter prosperus	CP017415.1	Acidihalobacter prosperus strain F5	0.82136	1.05263	-0.0562807	-0.338411	3160	GCb_Sc_St
Acidimicrobium ferrooxidans	CP001631.1	Acidimicrobium ferrooxidans DSM 10331	0.919927	1.76625	-0.0715172	-0.421022	1959	GCb_Sc_St
Acidiphilium cryptum	CP000697.1	Acidiphilium cryptum JF-5	0.79368	1.92293	-0.0773696	-0.053403	3063	GCb_Sc_St
Acidiphilium multivorum	AP012035.1	Acidiphilium multivorum AIU301 DNA	0.801486	1.74803	-0.100893	0.297641	3449	GCb_Sc_St
Acidipropionibacterium acidipropionici	CP019400.1	Acidipropionibacterium acidipropionici strain WSH1105	0.908553	2.05559	-0.101042	0.377247	3097	GCb_Sc_St
Acidithiobacillus ferrooxidans	CP001219.1	Acidithiobacillus ferrooxidans ATCC 23270	0.729758	0.838822	-0.0657402	-0.0406531	3146	GCb_Sc_St
Acidobacteria bacterium	CP015136.1	Acidobacteria bacterium DSM 100886	0.92875	1.68825	-0.0489386	0.165361	6200	GCb_Sc_St
Acidothermus cellulolyticus	CP000481.1	Acidothermus cellulolyticus 11B	0.898066	1.41696	-0.0643112	-0.058907	2157	GCb_Sc_St
Acidovorax avenae	CP002521.1	Acidovorax avenae subsp. avenae ATCC 19860	0.892027	2.044	-0.069274	0.537972	4737	GCb_Sc_St
Acidovorax citrulli	CP000512.1	Acidovorax citrulli AAC00-1	0.895761	1.96992	-0.065943	0.490788	4709	GCb_Sc_St
Acidovorax ebreus	CP001392.1	Acidovorax ebreus TPSY	0.875172	1.78303	-0.0709663	0.548257	3479	GCb_Sc_St
Acidovorax sp.	CP016447.1	Acidovorax sp. RAC01	0.85923	1.48686	-0.0787912	0.552038	4100	GCb_Sc_St
Acinetobacter baumannii	CP019034.1	Acinetobacter baumannii strain AB042	0.88728	-0.785671	-0.176167	0.121275	3658	GCb_Sc_St
Acinetobacter haemolyticus	CP018871.1	Acinetobacter haemolyticus strain TJS01	0.856887	-0.709305	-0.156892	0.116791	3101	GCb_Sc_St
Acinetobacter junii	CP019041.1	Acinetobacter junii strain 65	0.898842	-0.828652	-0.165681	0.131938	2972	GCb_Sc_St
Acinetobacter schindleri	CP015615.1	Acinetobacter schindleri strain ACE	0.618051	-0.308507	-0.159024	0.101734	2754	GCb_Sc_St
Acinetobacter soli	CP016896.1	Acinetobacter soli strain GFJ2	0.672116	-0.364605	-0.130374	0.0781342	3102	GCb_Sc_St
Actinoalloteichus sp.	CP016077.1	Actinoalloteichus sp. GBA129-24	0.909084	1.8629	-0.0392259	0.39415	6079	GCb_Sc_St
Actinobacillus equuli	CP007715.1	Actinobacillus equuli subsp. equuli strain 19392	0.692937	-0.600007	-0.118442	0.222603	2146	GCb_Sc_St
Actinobacillus pleuropneumoniae	CP001091.1	Actinobacillus pleuropneumoniae serovar 7 str. AP76	0.572776	-0.4844	-0.114526	0.198772	2131	GCb_Sc_St
Actinobacillus succinogenes	CP000746.1	Actinobacillus succinogenes 130Z	0.444646	-0.145507	-0.101083	0.237001	2079	GCb_Sc_St
Actinobacillus suis	CP009159.1	Actinobacillus suis ATCC 33415	0.7096	-0.617944	-0.119183	0.215637	2246	GCb_Sc_St
Actinobacteria bacterium	CP011489.1	Actinobacteria bacterium IMCC26256	0.824631	0.360226	-0.0782096	-0.263238	2299	GCb_Sc_St
Actinobaculum schaalii	CP008802.1	Actinobaculum schaalii strain CCUG 27420	0.70987	1.21504	-0.152235	-0.21247	1404	GCb_Sc_St
Actinomadura rubrobrunea	NZ_BCQU01000001.1	Actinomadura rubrobrunea NBRC 15275 DNA, contig: AR3_CON0001_0001, whole genome shotgun sequence	0.940231	2.81822	-0.0406838	0.323206	5217	GCb_Sc_St
Actinomyces meyeri	CP012072.1	Actinomyces meyeri strain W712	0.937549	1.56235	-0.157818	0.216265	1648	GCb_Sc_St
Actinomyces naeslundii	AP017894.1	Actinomyces naeslundii DNA	0.924	1.80018	-0.144138	0.416249	3229	GCb_Sc_St
Actinomyces oris	CP014232.1	Actinomyces oris strain T14V	0.934069	1.96412	-0.177059	0.374476	2316	GCb_Sc_St
Actinomyces radicidentis	CP014228.1	Actinomyces radicidentis strain CCUG 36733	0.941703	2.99549	-0.324131	0.457659	2276	GCb_Sc_St
Actinomyces sp.	AP017896.1	Actinomyces sp. Chiba101 DNA	0.93885	2.3387	-0.201595	0.297229	2364	GCb_Sc_St
Actinoplanes friuliensis	CP006272.1	Actinoplanes friuliensis DSM 7358	0.934422	2.28333	-0.105456	0.103941	8565	GCb_Sc_St
Actinoplanes missouriensis	AP012319.1	Actinoplanes missouriensis 431 DNA	0.928011	2.36118	-0.0338945	0.135918	8124	GCb_Sc_St
Actinoplanes sp.	CP003170.1	Actinoplanes sp. SE50/110	0.922498	2.13169	-0.0430722	0.274136	8256	GCb_Sc_St
Actinopolyspora mortivallis	NZ_KB913024.1	Actinopolyspora mortivallis DSM 44261 strain HS-1 genomic scaffold ActmoDRAFT_scaffold1.1, whole genome shotgun sequence	0.883236	2.11366	0.0190293	-0.434623	3659	GCb_Sc_St
Actinosynnema mirum	CP001630.1	Actinosynnema mirum DSM 43827	0.94728	2.90115	0.0470013	0.370397	6912	GCb_Sc_St
Adlercreutzia equolifaciens	AP013105.1	Adlercreutzia equolifaciens DSM 19450 DNA	0.894236	1.69309	-0.167735	0.0571681	2281	GCb_Sc_St
Advenella kashmirensis	CP003555.1	Advenella kashmirensis WT001	0.578446	0.535986	-0.0739721	0.121442	3873	GCb_Sc_St
Advenella mimigardefordensis	CP003915.1	Advenella mimigardefordensis DPN7	0.555908	0.498678	-0.0783959	0.11457	4058	GCb_Sc_St
Aequorivita sublithincola	CP003280.1	Aequorivita sublithincola DSM 14238	0.911298	-0.829078	-0.0764486	0.260721	3133	GCb_Sc_St
Aerococcus sanguinicola	CP014160.1	Aerococcus sanguinicola strain CCUG43001	0.752097	0.193573	-0.187392	0.14003	1707	GCb_Sc_St
Aerococcus urinae	CP014161.1	Aerococcus urinae strain CCUG36881	0.778562	-0.307765	-0.187163	0.0861512	1682	GCb_Sc_St
Aerococcus urinaeequi	CP014162.1	Aerococcus urinaeequi strain CCUG28094	0.866638	-0.636227	-0.165321	0.265576	1735	GCb_Sc_St
Aerococcus urinaehominis	CP014163.1	Aerococcus urinaehominis strain CCUG42038B	0.861209	-0.383664	-0.193526	0.100158	1583	GCb_Sc_St
Aerococcus viridans	CP014164.1	Aerococcus viridans strain CCUG4311	0.889521	-0.614005	-0.15388	0.243323	1889	GCb_Sc_St
Aeromicrobium erythreum	CP011502.1	Aeromicrobium erythreum strain AR18	0.933685	2.87799	-0.162785	0.299125	3064	GCb_Sc_St
Aeromonas hydrophila	CP016380.1	Aeromonas hydrophila strain AHNIH1	0.802572	1.50607	-0.0382824	0.111371	4144	GCb_Sc_St
Aeromonas media	CP007567.1	Aeromonas media WS	0.810933	1.34133	-0.0446801	0.104894	4362	GCb_Sc_St
Aeromonas salmonicida	CP000644.1	Aeromonas salmonicida subsp. salmonicida A449	0.761729	1.02421	-0.069717	0.127841	4085	GCb_Sc_St
Aeromonas schubertii	CP013067.1	Aeromonas schubertii strain WL1483	0.784128	1.37561	-0.113859	0.0804566	4358	GCb_Sc_St
Aeromonas veronii	CP015448.1	Aeromonas veronii strain CB51	0.728096	1.09948	-0.0783262	0.0934947	3608	GCb_Sc_St
Agarivorans gilvus	CP013021.1	Agarivorans gilvus strain WH0801	0.731436	-0.144133	-0.0922567	0.127946	3801	GCb_Sc_St
Aggregatibacter actinomycetemcomitans	CP016553.1	Aggregatibacter actinomycetemcomitans strain IDH781	0.436378	-0.152559	-0.108884	0.219979	2064	GCb_Sc_St
Aggregatibacter aphrophilus	CP012067.1	Aggregatibacter aphrophilus strain W10433	0.617835	-0.349337	-0.143667	0.246053	2079	GCb_Sc_St
Agreia bicolorata	NZ_JYFC01000001.1	Agreia bicolorata strain VKM Ac-1804 NODE_1, whole genome shotgun sequence	0.939727	1.59047	-0.0937879	-0.0797667	3453	GCb_Sc_St
Agrobacterium sp.	CP016499.1	Agrobacterium sp. RAC06	0.747501	1.26186	-0.189575	0.276954	4388	GCb_Sc_St
Agrobacterium tumefaciens	NZ_CP011246.1	Agrobacterium tumefaciens strain Ach5 chromosome circular	0.729729	0.944154	-0.158252	0.148343	5142	GCb_Sc_St
Agromyces aureus	CP013979.1	Agromyces aureus strain AR33	0.930613	2.37348	-0.116899	0.299884	3566	GCb_Sc_St
Akkermansia muciniphila	CP015409.1	Akkermansia muciniphila strain YL44	0.617712	0.724584	-0.112031	0.17367	2316	GCb_Sc_St
Alcaligenes faecalis	CP013119.1	Alcaligenes faecalis strain ZD02	0.70852	0.594528	-0.166955	0.445151	3697	GCb_Sc_St
Alcanivorax borkumensis	AM286690.1	Alcanivorax borkumensis SK2	0.682466	0.480751	-0.0980291	0.158089	2755	GCb_Sc_St
Alcanivorax dieselolei	CP003466.1	Alcanivorax dieselolei B5	0.726393	1.16113	-0.0648163	0.273237	4417	GCb_Sc_St
Alcanivorax pacificus	CP004387.1	Alcanivorax pacificus W11-5	0.696393	1.26258	-0.0235475	0.289927	3702	GCb_Sc_St
Alcanivorax sp.	AP014613.1	Alcanivorax sp. NBRC 101098 DNA	0.681819	0.479671	-0.0984936	0.155889	2824	GCb_Sc_St
Algibacter sp.	CP012898.1	Algibacter sp. HZ22	0.972987	-1.3487	-0.0802304	0.110604	3184	GCb_Sc_St
Algoriphagus sp.	CP012836.1	Algoriphagus sp. M8-2	0.843945	-0.432185	-0.106749	0.159627	3377	GCb_Sc_St
Alicycliphilus denitrificans	CP002449.1	Alicycliphilus denitrificans BC	0.903463	2.10298	-0.117853	0.682027	4328	GCb_Sc_St
Alicyclobacillus acidocaldarius	CP002902.1	Alicyclobacillus acidocaldarius subsp. acidocaldarius Tc-4-1	0.85128	1.16769	-0.0249747	0.0513537	6416	GCb_Sc_St
Alicyclobacillus herbarius	NZ_AUMH01000001.1	[strain=DSM 13609], whole genome shotgun sequence	0.832167	0.66502	-0.0348135	0.124449	2898	GCb_Sc_St
Alicyclobacillus pomorum	NZ_AXAR01000001.1	Alicyclobacillus pomorum DSM 14955 YWKDRAFT_scaffold_0.1_C, whole genome shotgun sequence	0.843244	0.426534	-0.00760106	0.110006	3055	GCb_Sc_St
Aliivibrio salmonicida	FM178379.1	Aliivibrio salmonicida LFI1238 chromosome 1 complete genome	0.909961	-0.807279	-0.142095	0.110497	2817	GCb_Sc_St
Alistipes finegoldii	CP003274.1	Alistipes finegoldii DSM 17242	0.809116	1.07977	-0.064781	0.148521	3110	GCb_Sc_St
Alkalilimnicola ehrlichii	CP000453.1	Alkalilimnicola ehrlichii MLHE-1	0.877677	1.79434	-0.0709842	0.278762	2865	GCb_Sc_St
Alkaliphilus metalliredigens	CP000724.1	Alkaliphilus metalliredigens QYMF	0.942196	-0.860434	0.00908039	-0.00114787	4625	GCb_Sc_St
Alkaliphilus oremlandii	CP000853.1	Alkaliphilus oremlandii OhILAs	0.929798	-0.82808	0.0108882	0.0165845	2832	GCb_Sc_St
Allochromatium vinosum	CP001896.1	Allochromatium vinosum DSM 180	0.743924	1.55197	-0.108622	0.0123967	3052	GCb_Sc_St
Alpha proteobacterium	CP003801.1	Alpha proteobacterium HIMB59	0.976104	-1.22917	-0.128804	0.165283	1493	GCb_Sc_St
Altererythrobacter atlanticus	CP011452.2	Altererythrobacter atlanticus strain 26DY36	0.501949	1.12942	-0.055049	-0.106522	3205	GCb_Sc_St
Altererythrobacter dongtanensis	CP016591.1	Altererythrobacter dongtanensis strain KCTC 22672	0.889822	1.71915	-0.0340882	-0.30754	2897	GCb_Sc_St
Altererythrobacter epoxidivorans	CP012669.1	Altererythrobacter epoxidivorans strain CGMCC 1.7731	0.763976	1.08023	-0.112243	0.346431	2773	GCb_Sc_St
Altererythrobacter marensis	CP011805.1	Altererythrobacter marensis strain KCTC 22370	0.753973	1.57596	-0.00339569	-0.570999	2660	GCb_Sc_St
Altererythrobacter namhicola	CP016545.1	Altererythrobacter namhicola strain JCM 16345	0.749051	1.52206	-0.056679	0.155332	2513	GCb_Sc_St
Alteromonas addita	CP014322.1	Alteromonas addita strain R10SW13	0.842504	-0.394135	-0.0946086	0.110996	3784	GCb_Sc_St
Alteromonas macleodii	CP012202.1	Alteromonas macleodii strain HOT1A3	0.841625	-0.245056	-0.0842023	0.100452	3798	GCb_Sc_St
Alteromonas mediterranea	CP018029.1	Alteromonas mediterranea strain RG65	0.812639	-0.230718	-0.0828764	0.082399	3576	GCb_Sc_St
Alteromonas naphthalenivorans	CP002339.1	Alteromonas naphthalenivorans strain SN2	0.86742	-0.378489	-0.0899358	0.0952594	4371	GCb_Sc_St
Alteromonas stellipolaris	CP015346.1	Alteromonas stellipolaris strain PQQ-44	0.851323	-0.385897	-0.0945651	0.104948	3849	GCb_Sc_St
Aminobacter aminovorans	CP015005.1	Aminobacter aminovorans strain KCTC 2477	0.805438	1.49451	-0.161951	0.161107	5467	GCb_Sc_St
Aminobacterium colombiense	CP001997.1	Aminobacterium colombiense DSM 12261	0.858786	-0.253138	-0.105193	-0.0199914	1873	GCb_Sc_St
Ammonifex degensii	CP001785.1	Ammonifex degensii KC4	0.896069	0.919817	-0.01882	0.0908301	2051	GCb_Sc_St
Amphibacillus xylanus	AP012050.1	Amphibacillus xylanus NBRC 15112 DNA	0.91725	-1.04309	-0.07552	0.0693165	2411	GCb_Sc_St
Amycolatopsis japonica	CP008953.1	Amycolatopsis japonica strain MG417-CF17	0.931547	1.87672	-0.0732147	0.582403	8296	GCb_Sc_St
Amycolatopsis lurida	CP007219.1	Amycolatopsis lurida NRRL 2430	0.93136	1.87277	-0.0478034	0.498858	8071	GCb_Sc_St
Amycolatopsis mediterranei	CP003777.1	Amycolatopsis mediterranei RB	0.932745	2.45055	-0.0609794	0.445287	9224	GCb_Sc_St
Amycolatopsis methanolica	CP009110.1	Amycolatopsis methanolica 239	0.950271	2.44038	0.0133167	0.48421	7074	GCb_Sc_St
Amycolatopsis orientalis	CP016174.1	Amycolatopsis orientalis strain B-37	0.923558	1.84938	-0.0752963	0.639942	8114	GCb_Sc_St
Amycolicicoccus subflavus	CP002786.1	Amycolicicoccus subflavus DQS3-9A1	0.915166	1.00513	-0.0653185	0.00986671	4557	GCb_Sc_St
Anabaena cylindrica	CP003659.1	Anabaena cylindrica PCC 7122	0.941084	-0.844483	-0.108215	-0.0159629	5307	GCb_Sc_St
Anaerobaculum mobile	CP003198.1	Anaerobaculum mobile DSM 13181	0.824771	0.0557217	0.0239274	-0.0688542	2015	St
Anaerolinea thermophila	AP012029.1	Anaerolinea thermophila UNI-1 DNA	0.666826	0.577426	-0.0656996	-0.36676	3167	GCb_Sc_St
Anaerolineaceae bacterium	CP017039.1	Anaerolineaceae bacterium oral taxon 439 strain W11661	0.486557	0.699318	-0.0334341	0.117914	2478	GCb_Sc_St
Anaeromyxobacter dehalogenans	CP000251.1	Anaeromyxobacter dehalogenans 2CP-C	0.961881	3.53543	-0.0324916	0.0695291	4346	GCb_Sc_St
Anaeromyxobacter sp.	CP000769.1	Anaeromyxobacter sp. Fw109-5	0.965449	2.97076	-0.0889633	0.184266	4466	GCb_Sc_St
Anaplasma centrale	CP001759.1	Anaplasma centrale str. Israel	0.875172	0.042448	0.0376465	-0.0251281	925	St
Anaplasma marginale	CP001079.1	Anaplasma marginale str. Florida	0.87816	0.0365218	0.037935	-0.0240061	942	St
Anaplasma ovis	CP007596.1	Anaplasma ovis str. Haibei	0.872828	-0.0450919	0.0330128	-0.0300093	930	St
Anaplasma phagocytophilum	CP015376.1	Anaplasma phagocytophilum str. Norway variant2	0.886242	-0.545798	-0.0105711	-0.218794	1059	GCb_Sc_St
Aneurinibacillus soli	AP017312.1	Aneurinibacillus soli DNA	0.697287	-0.124687	-0.0374756	0.0380608	3978	St
Aneurinibacillus sp.	CP014140.1	Aneurinibacillus sp. XH2	0.688968	-0.127043	-0.0536535	0.0683985	3372	GCb_Sc_St
Anoxybacillus flavithermus	CP000922.1	Anoxybacillus flavithermus WK1	0.660465	-0.457504	-0.0614917	0.116089	2831	GCb_Sc_St
Anoxybacillus gonensis	CP012152.1	Anoxybacillus gonensis strain G2	0.620613	-0.473936	-0.0651698	0.103262	2736	GCb_Sc_St
Anoxybacillus sp.	CP015436.1	Anoxybacillus sp. B7M1	0.68569	-0.366012	-0.059771	0.0193088	3665	GCb_Sc_St
Aquifex aeolicus	AE000657.1	Aquifex aeolicus VF5	0.378896	-0.168942	0.10112	0.050892	1521	GCb_Sc_St
Arcanobacterium haemolyticum	CP002045.1	Arcanobacterium haemolyticum DSM 20595	0.6899	0.447208	-0.141499	-0.308505	1729	GCb_Sc_St
Archangium gephyra	CP011509.1	Archangium gephyra strain DSM 2261	0.959259	2.21246	-0.050503	0.202294	10121	GCb_Sc_St
Arcobacter butzleri	AP012047.1	Arcobacter butzleri ED-1 DNA	0.97303	-2.07595	-0.0398772	0.0930069	2158	GCb_Sc_St
Arcobacter nitrofigilis	CP001999.1	Arcobacter nitrofigilis DSM 7299	0.974546	-1.83755	-0.0172698	0.0366552	3106	GCb_Sc_St
Arcobacter sp.	CP019070.1	Arcobacter sp. LPB0137	0.974946	-1.97616	-0.0649033	0.0784991	2600	GCb_Sc_St
Arsenicicoccus sp.	CP012070.1	Arsenicicoccus sp. oral taxon 190	0.949103	3.03681	-0.113227	0.281115	2780	GCb_Sc_St
Arsenophonus symbiont	CP013920.1	Arsenophonus symbiont of Lipoptena fortisetosa strain CB	0.960584	-1.95192	-0.159028	-0.025614	623	GCb_Sc_St
Arthrobacter alpinus	CP012677.1	Arthrobacter alpinus strain R3.8	0.916049	1.04026	-0.0998208	0.318221	3152	GCb_Sc_St
Arthrobacter arilaitensis	CP012750.1	Arthrobacter arilaitensis strain KLBMP5180	0.815489	0.970705	-0.0958268	0.176704	3402	GCb_Sc_St
Arthrobacter aurescens	CP000474.1	Arthrobacter aurescens TC1	0.918452	1.04255	-0.0998409	0.185983	4041	GCb_Sc_St
Arthrobacter sp.	CP014196.1	Arthrobacter sp. ATCC 21022	0.916625	1.18684	-0.091798	0.201095	3839	GCb_Sc_St
Arthrobacter sulfonivorans	CP013747.1	Arthrobacter sulfonivorans strain Ar51	0.925719	1.34713	-0.0872875	0.365224	4309	GCb_Sc_St
Asaia bogorensis	AP014690.1	Asaia bogorensis NBRC 16594 DNA	0.649117	0.896212	-0.154188	0.0907987	2758	GCb_Sc_St
Atopobium parvulum	CP001721.1	Atopobium parvulum DSM 20469	0.722782	-0.184834	-0.272489	-0.0504513	1353	GCb_Sc_St
Aurantimicrobium minutum	AP017457.1	Aurantimicrobium minutum DNA, strain: KNC	0.777086	0.161829	-0.221265	0.316962	1574	GCb_Sc_St
Azoarcus aromaticum	CR555306.1	Azoarcus aromaticum EbN1 complete genome	0.861492	1.47795	-0.078874	0.310681	4098	GCb_Sc_St
Azoarcus olearius	CP016210.1	Azoarcus olearius strain DQS4	0.876646	1.93415	-0.151221	0.542478	4068	GCb_Sc_St
Azoarcus sp.	AP012304.1	Azoarcus sp. KH32C DNA	0.886009	1.58613	-0.0810226	0.321932	4531	GCb_Sc_St
Azorhizobium caulinodans	AP009384.1	Azorhizobium caulinodans ORS 571 DNA	0.766379	1.92744	-0.159246	0.107081	4717	GCb_Sc_St
Azotobacter chroococcum	CP010415.1	Azotobacter chroococcum NCIMB 8003	0.864327	2.05616	-0.0756604	0.277338	3950	GCb_Sc_St
Azotobacter vinelandii	CP001157.1	Azotobacter vinelandii DJ	0.855262	1.80776	-0.0744049	0.262127	5047	GCb_Sc_St
Bacillus amyloliquefaciens	CP018200.1	Bacillus amyloliquefaciens strain WS-8	0.548522	0.0849322	-0.0317474	0.0799094	3648	St
Bacillus anthracis	CP018903.1	Bacillus anthracis strain Tyrol 4675	0.920704	-1.04558	-0.0456629	0.0814816	5403	GCb_Sc_St
Bacillus safensis	CP015611.1	Bacillus safensis strain U17-1	0.8144	-0.41878	-0.0623943	0.0646467	3633	GCb_Sc_St
Bacillus smithii	CP012024.1	Bacillus smithii strain DSM 4216	0.781628	-0.457236	-0.0765472	0.0955563	3601	GCb_Sc_St
Bacillus weihenstephanensis	CP000903.1	Bacillus weihenstephanensis KBAB4	0.925656	-1.03212	-0.0469788	0.0720867	5152	GCb_Sc_St
Bacterium L21-Spi-D4	CP013118.1	Bacterium L21-Spi-D4	0.875223	-0.558121	-0.0477354	0.161445	3865	GCb_Sc_St
Bacteroidales bacterium	CP006772.1	Bacteroidales bacterium CF	0.817491	-0.413212	-0.0510686	0.437884	2310	GCb_Sc_St
Bacteroides caecimuris	CP015401.1	Bacteroides caecimuris strain I48	0.795304	-0.26094	-0.0666171	0.0963915	3782	GCb_Sc_St
Bacteroides cellulosilyticus	CP012801.1	Bacteroides cellulosilyticus strain WH2	0.790419	-0.277776	-0.0799112	0.0796328	5475	GCb_Sc_St
Bacteroides dorei	CP011531.1	Bacteroides dorei CL03T12C01	0.80827	-0.364586	-0.0762142	0.0405207	4032	GCb_Sc_St
Bacteroides fragilis	AP006841.1	Bacteroides fragilis YCH46 DNA	0.799103	-0.199627	-0.0666925	0.0597637	4578	GCb_Sc_St
Bacteroides thetaiotaomicron	CP012937.1	Bacteroides thetaiotaomicron strain 7330	0.766862	-0.254801	-0.0634821	0.0988543	5071	GCb_Sc_St
Barnesiella viscericola	CP007034.1	Barnesiella viscericola DSM 18177	0.747552	0.707976	-0.0948982	0.0307737	2428	GCb_Sc_St
Bartonella ancashensis	CP010401.1	Bartonella ancashensis strain 20.00	0.930913	-0.868034	-0.193799	0.0653717	1346	GCb_Sc_St
Bartonella bacilliformis	CP014012.1	Bartonella bacilliformis strain ATCC:35685D-5	0.906984	-0.884225	-0.211049	0.0284714	1159	GCb_Sc_St
Bartonella quintana	BX897700.1	Bartonella quintana str. Toulouse	0.888873	-0.791033	-0.208239	0.0753604	1140	GCb_Sc_St
Bartonella tribocorum	HG969192.1	Bartonella tribocorum main chromosome complete genome, strain BM1374166	0.873033	-0.729722	-0.180512	-0.0392009	2279	GCb_Sc_St
Bartonella vinsonii	CP003124.1	Bartonella vinsonii subsp. berkhoffii str. Winnie	0.885366	-0.810081	-0.201984	0.0368432	1434	GCb_Sc_St
Basilea psittacipulmonis	CP009238.1	Basilea psittacipulmonis DSM 24701	0.836012	-0.713704	-0.125871	0.0901763	1392	GCb_Sc_St
Baumannia cicadellinicola	CP000238.1	Baumannia cicadellinicola str. Hc (Homalodisca coagulata)	0.922549	-1.30454	-0.126016	-0.0245757	594	GCb_Sc_St
Bdellovibrio bacteriovorus	CP002930.1	Bdellovibrio bacteriovorus str. Tiberius	0.663653	0.290824	-0.136988	0.438443	3738	GCb_Sc_St
Bdellovibrio exovorus	CP003537.1	Bdellovibrio exovorus JSS	0.887973	-0.461497	-0.135435	0.215053	2618	GCb_Sc_St
Belliella baltica	CP003281.1	Belliella baltica DSM 15883	0.93136	-0.795979	-0.0496383	0.150423	3678	GCb_Sc_St
Bellilinea caldifistulae	NZ_LGHJ01000011.1	Bellilinea caldifistulae strain GOMI-1 contig_1, whole genome shotgun sequence	0.617	0.326044	-0.113648	0.155079	3239	GCb_Sc_St
Beta proteobacterium	CP004348.1	Beta proteobacterium CB	0.794415	-0.254908	-0.168979	0.0360197	2112	GCb_Sc_St
Betaproteobacteria bacterium	CP019169.1	Betaproteobacteria bacterium GR16-43	0.912215	2.10117	-0.129577	0.46564	4308	GCb_Sc_St
Beutenbergia cavernae	CP001618.1	Beutenbergia cavernae DSM 12333	0.940282	2.74898	-0.0890636	0.372222	4197	GCb_Sc_St
Bibersteinia trehalosi	CP006956.1	Bibersteinia trehalosi USDA-ARS-USMARC-190	0.784366	-0.590354	-0.118329	0.183808	2301	GCb_Sc_St
Bifidobacterium actinocoloniiforme	CP011786.1	Bifidobacterium actinocoloniiforme DSM 22766	0.899092	1.36167	-0.151056	0.225823	1250	GCb_Sc_St
Bifidobacterium angulatum	CP014241.1	Bifidobacterium angulatum strain GT102	0.770125	0.94057	-0.0911504	0.462898	1532	GCb_Sc_St
Bifidobacterium breve	CP010413.1	Bifidobacterium breve strain BR3	0.831362	0.876087	-0.163311	0.458039	2162	GCb_Sc_St
Bifidobacterium longum	CP011965.1	Bifidobacterium longum subsp. longum strain CCUG30698	0.813663	1.27964	-0.161021	-0.0189268	1982	GCb_Sc_St
Bifidobacterium pseudocatenulatum	AP012330.1	Bifidobacterium pseudocatenulatum DSM 20438 = JCM 1200 = LMG 10505 DNA	0.687769	0.637933	-0.119852	0.370581	1841	GCb_Sc_St
Blastococcus saxobsidens	FO117623.1	Blastococcus saxobsidens DD2 complete genome	0.932999	2.68947	-0.0650655	0.0256568	4821	GCb_Sc_St
Blastomonas sp.	CP016460.1	Blastomonas sp. RAC04	0.721175	1.38773	-0.104992	0.548147	3681	GCb_Sc_St
Blattabacterium cuenoti	AP014609.1	Blattabacterium cuenoti BPAY DNA, strain: BPAY	0.946087	-1.86341	-0.0970805	0.223273	569	GCb_Sc_St
Blattabacterium sp.	AP012548.1	Blattabacterium sp. (Panesthia angustipennis spadica) str. BPAA DNA	0.945015	-1.85535	-0.0990624	0.241877	574	GCb_Sc_St
Blautia sp.	CP015405.1	Blautia sp. YL58	0.559846	-0.0383385	-0.00124222	0.147857	4467	St
Blochmannia endosymbiont	CP010048.1	Blochmannia endosymbiont of Polyrhachis (Hedomyrma) turneri strain 675	0.956605	-1.44831	-0.113172	-0.188779	587	GCb_Sc_St
Blochmannia floridanus	BX248583.1	Blochmannia floridanus complete genome	0.965193	-1.76517	-0.0886338	-0.1441	583	GCb_Sc_St
Bordetella pseudohinzii	CP016440.1	Bordetella pseudohinzii strain HI4681	0.802731	1.75159	-0.149708	0.56627	4031	GCb_Sc_St
Borrelia anserina	CP013704.1	Borrelia anserina Es	0.9581	-1.32406	-0.0569108	-0.221609	784	GCb_Sc_St
Borrelia hermsii	CP014808.1	Borrelia hermsii strain DAH-2E7	0.953654	-1.30094	-0.0549177	-0.235913	807	GCb_Sc_St
Borrelia parkeri	CP005851.2	Borrelia parkeri SLO	0.96276	-1.38947	-0.0596846	-0.221684	873	GCb_Sc_St
Bosea sp.	CP014301.1	Bosea sp. PAMC 26642	0.778474	1.83424	-0.0581404	-0.522814	4969	GCb_Sc_St
Bosea vaviloviae	CP017147.1	Bosea vaviloviae strain Vaf18	0.720343	1.78367	-0.124056	-0.0340135	5644	GCb_Sc_St
Brachybacterium faecium	CP001643.1	Brachybacterium faecium DSM 4810 strain 6-10	0.914564	2.91616	-0.137459	-0.0169971	3067	GCb_Sc_St
Brachybacterium sp.	CP017297.1	Brachybacterium sp. P6-10-X1	0.913311	2.4942	-0.136745	0.0968477	3584	GCb_Sc_St
Brachyspira hyodysenteriae	CP015910.2	Brachyspira hyodysenteriae ATCC 27164	0.88157	-1.80179	0.00311598	-0.119391	2543	GCb_Sc_St
Brachyspira intermedia	CP002874.1	Brachyspira intermedia PWS/A	0.893303	-1.78907	-0.000860624	-0.11108	2869	GCb_Sc
Brachyspira murdochii	CP001959.1	Brachyspira murdochii DSM 12563	0.874421	-1.63682	0.0169898	-0.205259	2807	GCb_Sc_St
Brachyspira pilosicoli	HE793032.1	Brachyspira pilosicoli WesB complete genome	0.924934	-1.72073	-0.000433876	-0.289165	2641	GCb_Sc
Bradyrhizobium diazoefficiens	CP011360.1	Bradyrhizobium diazoefficiens USDA 110	0.844249	1.81804	-0.0535174	-0.449132	8157	GCb_Sc_St
Bradyrhizobium japonicum	CP010313.1	Bradyrhizobium japonicum strain E109	0.833985	1.6089	-0.101254	0.00762449	8144	GCb_Sc_St
Bradyrhizobium oligotrophicum	AP012603.1	Bradyrhizobium oligotrophicum S58 DNA	0.802929	1.73889	-0.0903725	0.0564131	7228	GCb_Sc_St
Bradyrhizobium sp.	AP012279.1	Bradyrhizobium sp. S23321 DNA	0.832756	1.80566	-0.0702372	-0.299116	6898	GCb_Sc_St
Brevibacillus brevis	AP008955.1	Brevibacillus brevis NBRC 100599 DNA	0.801097	0.0208125	-0.0471674	0.0635525	5948	St
Brevibacillus laterosporus	CP007806.1	Brevibacillus laterosporus LMG 15441	0.894743	-0.518507	-0.0710831	0.0283065	4509	GCb_Sc_St
Brevibacterium flavum	CP004046.1	Brevibacterium flavum ZL-1	0.756954	0.383632	-0.17116	0.14564	2998	GCb_Sc_St
Brevibacterium linens	CP014869.1	Brevibacterium linens strain BS258	0.854843	1.53453	-0.163884	0.0489565	3157	GCb_Sc_St
Brevundimonas naejangsanensis	CP015614.1	Brevundimonas naejangsanensis strain B1	0.806102	1.89964	-0.139747	0.415984	2714	GCb_Sc_St
Brevundimonas sp.	CP015511.1	Brevundimonas sp. GW460-12-10-14-LB2	0.79127	1.71105	-0.146556	0.241553	3108	GCb_Sc_St
Brevundimonas subvibrioides	CP002102.1	Brevundimonas subvibrioides ATCC 15264	0.854986	2.08669	-0.116064	0.130656	3327	GCb_Sc_St
Brucella abortus	NC_006932.1	Brucella abortus biovar 1 str. 9-941 chromosome I	0.510482	0.791188	-0.171351	0.159719	3065	GCb_Sc_St
Brucella melitensis	NC_003317.1	Brucella melitensis bv. 1 str. 16M chromosome I	0.503723	0.819042	-0.165973	0.0752906	2955	GCb_Sc_St
Brucella suis	NC_004310.3	Brucella suis 1330 chromosome I	0.509616	0.796834	-0.171281	0.158962	3001	GCb_Sc_St
Buchnera aphidicola	AE013218.1	Buchnera aphidicola str. Sg (Schizaphis graminum)	0.981235	-1.96652	-0.127383	0.230961	544	GCb_Sc_St
Burkholderia sp.	NZ_AP014576.1	Burkholderia sp. RPE67 DNA, chromosome: 1	0.726898	1.46371	-0.0480242	0.186088	7593	GCb_Sc_St
Burkholderiales bacterium	CP015403.1	Burkholderiales bacterium YL45	0.846128	-0.397706	-0.156004	0.275297	2426	GCb_Sc_St
Caldicellulosiruptor bescii	CP001393.1	Caldicellulosiruptor bescii DSM 6725	0.866305	-0.883953	0.0348174	0.00351354	2650	GCb_Sc
Caldicellulosiruptor kristjanssonii	CP002326.1	Caldicellulosiruptor kristjanssonii I77R1B	0.838629	-0.778794	0.0336377	0.017933	2458	GCb_Sc_St
Caldicellulosiruptor kronotskyensis	CP002330.1	Caldicellulosiruptor kronotskyensis 2002	0.867107	-0.898085	0.0334527	-0.0414803	2458	GCb_Sc_St
Caldicellulosiruptor lactoaceticus	CP003001.1	Caldicellulosiruptor lactoaceticus 6A	0.835597	-0.760352	0.037555	-0.0978573	2317	GCb_Sc_St
Caldicellulosiruptor saccharolyticus	CP000679.1	Caldicellulosiruptor saccharolyticus DSM 8903	0.879329	-0.882001	0.0299798	0.0135639	2682	GCb_Sc_St
Caldilinea aerophila	AP012337.1	Caldilinea aerophila DSM 14535 = NBRC 104270 DNA	0.768573	0.876241	-0.0666249	0.0708284	4119	GCb_Sc_St
Caldimicrobium thiodismutans	AP014945.1	Caldimicrobium thiodismutans DNA	0.802457	-0.566323	-0.121551	-0.425883	1774	GCb_Sc_St
Caldisericum exile	AP012051.1	Caldisericum exile AZM16c01 DNA	0.863754	-0.883111	-0.0226057	-0.18097	1582	GCb_Sc_St
Calditerrivibrio nitroreducens	CP002347.1	Calditerrivibrio nitroreducens DSM 19672	0.839661	-0.771924	0.00230241	-0.0306683	2036	GCb_Sc_St
Caldithrix abyssi	CP018099.1	Caldithrix abyssi DSM 13497	0.503778	0.0611136	-0.0834366	-0.0855919	4214	GCb_Sc_St
Calothrix sp.	CP011382.1	Calothrix sp. 336/3	0.893892	-0.605555	-0.10129	-0.0422659	4778	GCb_Sc_St
Campylobacter coli	CP018900.1	Campylobacter coli strain YH502	0.919878	-1.29772	-0.0892062	0.0693158	1667	GCb_Sc_St
Campylobacter concisus	CP000792.2	Campylobacter concisus 13826	0.61255	-0.496419	0.0334864	0.268871	1955	GCb_Sc_St
Campylobacter curvus	CP000767.2	Campylobacter curvus 525.92	0.629275	0.0161052	0.0617531	0.125645	1861	St
Campylobacter iguaniorum	CP015577.1	Campylobacter iguaniorum strain RM11343	0.78286	-0.857183	0.0256839	0.224882	1486	GCb_Sc_St
Campylobacter jejuni	CP007193.1	Campylobacter jejuni strain NS4-9-1	0.939758	-1.44076	-0.0983358	0.046351	1641	GCb_Sc_St
Candidate division	CP006913.1	Candidate division SR1 bacterium RAAC1_SR1_1	0.747487	-1.27807	-0.0518011	0.163756	1059	GCb_Sc_St
Candidatus Desulfovibrio	AP017368.1	Candidatus Desulfovibrio trichonymphae DNA, strain: Rs-N31	0.592335	0.510834	-0.114127	0.196083	1082	GCb_Sc_St
Candidatus Melainabacteria	CP017245.1	Candidatus Melainabacteria bacterium MEL.A1	0.921771	-1.46095	-0.14594	0.733457	1772	GCb_Sc_St
Candidatus Rhodoluna	CP015208.1	Candidatus Rhodoluna planktonica strain MWH-Dar1	0.666303	0.183733	-0.142696	0.0999062	1298	GCb_Sc_St
Candidatus Sodalis	CP006568.1	Candidatus Sodalis pierantonius str. SOPE	0.553819	0.71612	-0.0490978	0.214819	2306	GCb_Sc_St
Capnocytophaga canimorsus	CP002113.1	Capnocytophaga canimorsus Cc5	0.9103	-0.743858	-0.112651	0.190308	2405	GCb_Sc_St
Capnocytophaga haemolytica	CP014227.1	Capnocytophaga haemolytica strain CCUG 32990	0.770926	-0.00457657	-0.0595611	0.100044	2181	St
Capnocytophaga ochracea	CP001632.1	Capnocytophaga ochracea DSM 7271	0.786881	-0.46051	-0.117537	0.156779	2170	GCb_Sc_St
Capnocytophaga sp.	CP012589.1	Capnocytophaga sp. oral taxon 323 strain F0383	0.780138	-0.445285	-0.117647	0.158729	2102	GCb_Sc_St
Carboxydothermus hydrogenoformans	CP000141.1	Carboxydothermus hydrogenoformans Z-2901	0.699397	-0.436329	-0.0822277	0.150442	2619	GCb_Sc_St
Cardinium endosymbiont	HE983995.1	Cardinium endosymbiont cEper1 of Encarsia pergandiella complete genome	0.936861	-0.874298	-0.0690288	-0.0255344	838	GCb_Sc_St
Carnobacterium inhibens	CP006812.1	Carnobacterium inhibens subsp. gilichinskyi strain WN1359	0.948563	-1.09994	-0.10223	0.155336	2119	GCb_Sc_St
Carnobacterium maltaromaticum	HE999757.2	Carnobacterium maltaromaticum LMA28 complete genome	0.932219	-1.17326	-0.101062	0.105889	3581	GCb_Sc_St
Castellaniella defragrans	HG916765.1	Castellaniella defragrans 65Phen complete genome	0.842743	2.28755	-0.103124	0.316007	3616	GCb_Sc_St
Catenulispora acidiphila	CP001700.1	Catenulispora acidiphila DSM 44928	0.939057	2.05103	-0.0654358	0.327911	8912	GCb_Sc_St
Caulobacter crescentus	CP001340.1	Caulobacter crescentus NA1000	0.858818	1.91329	-0.155661	0.36411	3879	GCb_Sc_St
Caulobacter henricii	CP013002.1	Caulobacter henricii strain CB4	0.768888	1.6528	-0.174002	0.211538	3496	GCb_Sc_St
Caulobacter segnis	CP002008.1	Caulobacter segnis ATCC 21756	0.887907	2.03889	-0.157577	0.403385	4139	GCb_Sc_St
Caulobacteraceae bacterium	CP013244.1	Caulobacteraceae bacterium OTSz_A_272	0.765362	0.941777	-0.145569	0.243119	3693	GCb_Sc_St
Cedecea neteri	CP011427.1	Cedecea neteri strain ND02	0.555976	0.43009	-0.0457523	0.231085	3799	GCb_Sc_St
Cellulomonas fimi	CP002666.1	Cellulomonas fimi ATCC 484	0.930159	3.21739	-0.142197	0.59647	3761	GCb_Sc_St
Cellulomonas flavigena	CP001964.1	Cellulomonas flavigena DSM 20109	0.930636	2.87972	-0.133096	0.649838	3677	GCb_Sc_St
Cellulophaga algicola	CP002453.1	Cellulophaga algicola DSM 14237	0.969784	-1.18613	-0.0504938	0.0521211	4158	GCb_Sc_St
Cellulophaga baltica	CP009976.1	Cellulophaga baltica 18	0.955438	-1.09384	-0.0518645	0.059634	3673	GCb_Sc_St
Cellulophaga lytica	CP015172.1	Cellulophaga lytica strain DAU203	0.90857	-1.42268	-0.0339088	0.0477197	3338	GCb_Sc_St
Cellvibrio gilvus	CP002665.1	Cellvibrio gilvus ATCC 13127	0.928408	2.8074	-0.107015	0.780827	3164	GCb_Sc_St
Cellvibrio japonicus	CP000934.1	Cellvibrio japonicus Ueda107	0.599467	0.338739	-0.107483	0.127572	3754	GCb_Sc_St
Chamaesiphon minutus	CP003600.1	Chamaesiphon minutus PCC 6605	0.770895	-0.231199	-0.0978742	0.139186	5494	GCb_Sc_St
Chania multitudinisentens	CP007044.2	Chania multitudinisentens RB-25	0.562671	0.233534	-0.0635067	0.196566	4477	GCb_Sc_St
Chelativorans sp.	CP000390.1	Chelativorans sp. BNC1	0.799234	1.12371	-0.100347	-0.0508698	4064	GCb_Sc_St
Chelatococcus daeguensis	CP018095.1	Chelatococcus daeguensis strain TAD1	0.850827	2.08802	-0.155763	-0.0743753	3211	GCb_Sc_St
Chelatococcus sp.	CP012398.1	Chelatococcus sp. CO-6	0.860323	2.35972	-0.142053	-0.143219	3735	GCb_Sc_St
Chitinophaga pinensis	CP001699.1	Chitinophaga pinensis DSM 2588	0.614081	-0.0742793	-0.0329618	0.226783	7192	St
Chlamydia felis	AP006861.1	Chlamydia felis Fe/C-56 Fe/C-56 DNA	0.945693	-0.702005	-0.146146	0.0501412	998	GCb_Sc_St
Chlamydia gallinacea	CP015840.1	Chlamydia gallinacea 08-1274/3	0.943076	-0.85013	-0.162867	-0.0134682	874	GCb_Sc_St
Chlamydia muridarum	CP007217.1	Chlamydia muridarum strain Nigg3-28	0.920812	-0.676464	-0.161121	0.0103508	877	GCb_Sc_St
Chlamydia psittaci	HF545614.1	Chlamydia psittaci 01DC12 complete genome	0.952963	-0.740108	-0.147953	0.0844424	949	GCb_Sc_St
Chlamydia trachomatis	CP015306.1	Chlamydia trachomatis strain F-6068	0.915033	-0.60798	-0.15226	0.0543332	903	GCb_Sc_St
Chlamydophila abortus	CR848038.1	Chlamydophila abortus strain S26/3	0.94708	-0.656403	-0.144943	0.0877055	930	GCb_Sc_St
Chlamydophila caviae	AE015925.1	Chlamydophila caviae GPIC	0.937914	-0.734821	-0.149965	0.0282375	997	GCb_Sc_St
Chlamydophila pecorum	CP002608.1	Chlamydophila pecorum E58	0.898294	-0.5315	-0.133221	-0.153447	988	GCb_Sc_St
Chlamydophila pneumoniae	AE002161.1	Chlamydophila pneumoniae AR39	0.939592	-0.571941	-0.148714	0.0450754	1109	GCb_Sc_St
Chlamydophila psittaci	CP002744.1	Chlamydophila psittaci Mat116	0.95469	-0.738874	-0.146795	0.0738916	1017	GCb_Sc_St
Chlorobaculum limnaeum	CP017305.1	Chlorobaculum limnaeum strain DSM 1677	0.836326	0.994764	-0.0903438	0.256618	2427	GCb_Sc_St
Chlorobaculum parvum	CP001099.1	Chlorobaculum parvum NCIB 8327	0.823832	0.880083	-0.121957	0.302497	2043	GCb_Sc_St
Chlorobium limicola	CP001097.1	Chlorobium limicola DSM 245	0.691932	0.349018	-0.0911701	0.163101	2434	GCb_Sc_St
Chlorobium luteolum	CP000096.1	Chlorobium luteolum DSM 273	0.833086	0.884018	-0.11892	0.234332	2083	GCb_Sc_St
Chlorobium phaeobacteroides	CP001101.1	Chlorobium phaeobacteroides BS1	0.761933	0.187189	-0.0712199	0.0795281	2468	GCb_Sc_St
Chlorobium phaeovibrioides	CP000607.1	Chlorobium phaeovibrioides DSM 265	0.743913	0.600629	-0.0813683	-0.385109	1753	GCb_Sc_St
Chlorobium tepidum	AE006470.1	Chlorobium tepidum TLS	0.832115	0.961997	-0.107298	0.213237	2255	GCb_Sc_St
Chloroflexus aggregans	CP001337.1	Chloroflexus aggregans DSM 9485	0.724738	0.477022	-0.0850904	-0.0327003	3729	GCb_Sc_St
Chloroflexus aurantiacus	CP000909.1	Chloroflexus aurantiacus J-10-fl	0.716275	0.575662	-0.0695711	-0.207642	3853	GCb_Sc_St
Chloroflexus sp.	CP001364.1	Chloroflexus sp. Y-400-fl	0.725832	0.584437	-0.0670766	-0.225368	4159	GCb_Sc_St
Chloroherpeton thalassium	CP001100.1	Chloroherpeton thalassium ATCC 35110	0.523476	0.0657602	-0.0800829	-0.327165	2710	GCb_Sc_St
Chondromyces crocatus	CP012159.1	Chondromyces crocatus strain Cm c5	0.935346	1.79272	-0.0849	0.19541	8339	GCb_Sc_St
Chromobacterium vaccinii	CP017707.1	Chromobacterium vaccinii strain 21-1	0.84654	1.71813	-0.0164138	0.231873	4423	GCb_Sc_St
Chromobacterium violaceum	AE016825.1	Chromobacterium violaceum ATCC 12472	0.847222	1.69348	-0.0227013	0.212393	4407	GCb_Sc_St
Chromohalobacter salexigens	CP000285.1	Chromohalobacter salexigens DSM 3043	0.841525	1.44779	-0.0962931	0.199447	3298	GCb_Sc_St
Chroococcidiopsis thermalis	CP003597.1	Chroococcidiopsis thermalis PCC 7203	0.888275	-0.44247	-0.0876582	0.151481	5405	GCb_Sc_St
Chryseobacterium gallinarum	CP009928.1	Chryseobacterium gallinarum strain DSM 27622	0.768137	-0.617335	-0.046366	0.0780524	3735	GCb_Sc_St
Chryseobacterium sp.	CP015199.1	Chryseobacterium sp. IHB B 10212 strain IHBB 10212	0.894606	-0.988531	-0.0625995	0.107011	4172	GCb_Sc_St
Chthonomonas calidirosea	HF951689.1	Chthonomonas calidirosea T49 complete genome	0.849682	0.616649	-0.0687622	-0.502598	2809	GCb_Sc_St
Citrobacter amalonaticus	CP014015.1	Citrobacter amalonaticus strain FDAARGOS_122	0.590323	0.486295	-0.0478714	0.238162	4283	GCb_Sc_St
Citrobacter freundii	CP016762.1	Citrobacter freundii strain B38	0.634128	0.278964	-0.0714555	0.232317	4874	GCb_Sc_St
Citrobacter koseri	CP000822.1	Citrobacter koseri ATCC BAA-895	0.595952	0.481043	-0.0456923	0.238528	5003	GCb_Sc_St
Citrobacter rodentium	FN543502.1	Citrobacter rodentium ICC168	0.544607	0.562302	-0.00107201	0.199886	4799	GCb_Sc
Citrobacter sp.	CP014030.1	Citrobacter sp. FDAARGOS_156	0.619894	0.279659	-0.0662973	0.245527	4215	GCb_Sc_St
Citromicrobium sp.	CP011344.1	Citromicrobium sp. JL477	0.825514	1.53763	-0.0813555	0.344954	2965	GCb_Sc_St
Clavibacter michiganensis	CP012573.1	Clavibacter michiganensis strain PF008	0.960285	3.87463	-0.108639	-0.510687	2689	GCb_Sc_St
Cloacibacillus porcorum	CP016757.1	Cloacibacillus porcorum strain CL-84	0.810767	0.969662	-0.0169141	-0.177036	3035	GCb_Sc_St
Clostridiales genomosp.	CP001850.2	Clostridiales genomosp. BVAB3 str. UPII9-5	0.824633	-0.25109	-0.0927684	-0.0055242	1567	GCb_Sc
Clostridium botulinum	CP013857.1	Clostridium botulinum strain CDC_69096	0.97418	-1.76223	0.0835886	-0.0437732	3698	GCb_Sc_St
Clostridium butyricum	CP013239.1	Clostridium butyricum strain CDC_51208	0.96032	-1.74015	0.0444175	0.024218	3334	GCb_Sc_St
Clostridium kluyveri	CP018335.1	Clostridium kluyveri strain JZZ	0.942861	-1.30652	0.0725401	-0.082071	4003	GCb_Sc_St
Clostridium perfringens	CP013101.1	Clostridium perfringens strain FORC_025	0.949154	-1.814	0.0606762	-0.0200138	3025	GCb_Sc_St
Clostridium taeniosporum	CP017253.1	Clostridium taeniosporum strain 1/k	0.981861	-2.11562	0.0740315	-0.0504162	2708	GCb_Sc_St
Cobetia marina	CP017114.1	Cobetia marina strain JCM 21022	0.71793	1.28806	-0.0615321	0.215301	3233	GCb_Sc_St
Collimonas arenae	CP013235.1	Collimonas arenae strain Ter282	0.679624	0.7239	-0.1111	0.44579	4472	GCb_Sc_St
Collimonas fungivorans	CP013232.1	Collimonas fungivorans strain Ter6	0.711825	1.01351	-0.0672923	0.459607	5232	GCb_Sc_St
Collimonas pratensis	CP013236.1	Collimonas pratensis strain Ter291	0.682592	1.02459	-0.0816133	0.44826	5228	GCb_Sc_St
Colwellia psychrerythraea	CP000083.1	Colwellia psychrerythraea 34H	0.924824	-0.819294	-0.132071	0.0597006	4909	GCb_Sc_St
Colwellia sp.	CP013145.1	Colwellia sp. MT41	0.859725	-0.679729	-0.131863	0.0552721	3423	GCb_Sc_St
Comamonadaceae bacterium	AP014569.1	Comamonadaceae bacterium B1 DNA	0.787336	1.58775	-0.0448671	0.541694	2389	GCb_Sc_St
Comamonas testosteroni	CP001220.2	Comamonas testosteroni CNB-2	0.762362	1.09116	-0.0363811	0.30059	4802	GCb_Sc_St
Conexibacter woesei	CP001854.1	Conexibacter woesei DSM 14684	0.922372	2.67492	-0.0299526	0.14661	5900	GCb_Sc_St
Coprothermobacter platensis	NZ_KB899040.1	Coprothermobacter platensis DSM 11748 genomic scaffold D890DRAFT_scaffold00001.1, whole genome shotgun sequence	0.919495	-0.444502	-0.0180132	-0.175656	1376	GCb_Sc_St
Coprothermobacter proteolyticus	CP001145.1	Coprothermobacter proteolyticus DSM 5265	0.876186	-0.25729	-0.0103313	-0.139596	1383	GCb_Sc_St
Coraliomargarita akajimensis	CP001998.1	Coraliomargarita akajimensis DSM 45221	0.838648	0.473918	-0.108465	0.119196	3120	GCb_Sc_St
Corallococcus coralloides	CP003389.1	Corallococcus coralloides DSM 2259	0.949056	2.28707	-0.0729582	0.366878	8033	GCb_Sc_St
Coriobacteriaceae bacterium	CP009302.1	Coriobacteriaceae bacterium 68-1-3	0.90193	1.71649	-0.101152	0.0113388	1350	GCb_Sc_St
Coriobacterium glomerans	CP002628.1	Coriobacterium glomerans PW2	0.85451	1.17413	-0.0802667	-0.0974895	1764	GCb_Sc_St
Corynebacteriales bacterium	CP009312.1	Corynebacteriales bacterium X1036	0.857643	0.895708	-0.224383	-0.101429	1084	GCb_Sc_St
Corynebacterium glutamicum	CP016335.1	Corynebacterium glutamicum strain ATCC 13869	0.747984	0.384475	-0.171735	0.147786	2862	GCb_Sc_St
Corynebacterium pseudotuberculosis	CP016829.1	Corynebacterium pseudotuberculosis strain MB20	0.884559	0.188889	-0.157235	0.0402636	1872	GCb_Sc_St
Corynebacterium simulans	CP014635.1	Corynebacterium simulans strain Wattiau	0.818981	0.921156	-0.210842	0.239738	2407	GCb_Sc_St
Corynebacterium stationis	CP014279.1	Corynebacterium stationis strain ATCC 6872	0.742811	0.446566	-0.196381	0.123961	2444	GCb_Sc_St
Corynebacterium urealyticum	AM942444.1	Corynebacterium urealyticum DSM 7109 complete genome	0.893446	1.509	-0.126531	0.146605	2024	GCb_Sc_St
Coxiella burnetii	CP013667.1	Coxiella burnetii strain 3262	0.794053	-0.33613	-0.108479	-0.213664	2050	GCb_Sc_St
Coxiella-like endosymbiont	CP011126.1	Coxiella-like endosymbiont strain CRt	0.909402	-0.600136	-0.13661	-0.31764	912	GCb_Sc_St
Crenobacter luteus	NZ_LQQU01000001.1	Crenobacter luteus strain CN10 contig_1, whole genome shotgun sequence	0.915267	2.30142	-0.0487758	0.343724	2637	GCb_Sc_St
Croceibacter atlanticus	CP002046.1	Croceibacter atlanticus HTCC2559	0.941548	-1.22472	-0.0515515	0.124355	2702	GCb_Sc_St
Croceicoccus naphthovorans	CP011770.1	Croceicoccus naphthovorans strain PQ-2	0.774775	1.36087	-0.030736	-0.343514	3110	GCb_Sc_St
Cronobacter condimenti	CP012264.1	Cronobacter condimenti 1330 strain LMG 26250	0.557578	0.663604	-0.0546914	0.22666	3818	GCb_Sc_St
Cronobacter dublinensis	CP012266.1	Cronobacter dublinensis subsp. dublinensis LMG 23823	0.588028	0.927045	-0.0321441	0.237336	3949	GCb_Sc_St
Cronobacter malonaticus	CP013940.1	Cronobacter malonaticus LMG 23826	0.559473	0.82453	-0.0404757	0.237923	3834	GCb_Sc_St
Cronobacter muytjensii	CP012268.1	Cronobacter muytjensii ATCC 51329	0.583444	0.897045	-0.0358295	0.238483	3827	GCb_Sc_St
Cronobacter universalis	CP012257.1	Cronobacter universalis NCTC 9529	0.573525	0.946666	-0.0286738	0.23976	3828	GCb_Sc_St
Cryobacterium roopkundense	NZ_JPXF01000001.1	Cryobacterium roopkundense strain RuG17 contig00001, whole genome shotgun sequence	0.948947	1.5969	-0.0873971	-0.155829	3626	GCb_Sc_St
Cryptobacterium curtum	CP001682.1	Cryptobacterium curtum DSM 15641	0.766817	0.249472	-0.136842	-0.370644	1357	GCb_Sc_St
Cupriavidus metallidurans	CP000352.1	Cupriavidus metallidurans CH34	0.83275	1.3571	-0.0507081	0.413615	3726	GCb_Sc_St
Cupriavidus necator	NC_008313.1	Ralstonia eutropha H16 chromosome 1	0.847049	1.71607	-0.0913487	0.370523	6446	GCb_Sc_St
Curtobacterium sp.	CP009755.1	Curtobacterium sp. MR_MD2014	0.950462	2.68547	-0.12917	0.399689	2566	GCb_Sc_St
Cutibacterium avidum	CP016954.1	Cutibacterium avidum strain DPC 6544	0.855303	1.25778	-0.231814	0.472655	2267	GCb_Sc_St
Cyanobacterium stanieri	CP003940.1	Cyanobacterium stanieri PCC 7202	0.825334	-0.716361	-0.147316	0.0914022	2828	GCb_Sc_St
Cyanobium gracile	CP003495.1	Cyanobium gracile PCC 6307	0.838247	2.087	-0.0218162	-0.256278	3277	GCb_Sc_St
Cyanothece sp.	CP002198.1	Cyanothece sp. PCC 7822	0.850482	-0.694169	-0.137463	0.0652349	5413	GCb_Sc_St
Cyclobacterium amurskyense	CP012040.1	Cyclobacterium amurskyense strain KCTC 12363	0.921416	-0.663713	-0.0443901	0.152966	4768	GCb_Sc_St
Cyclobacterium marinum	CP002955.1	Cyclobacterium marinum DSM 745	0.912197	-0.672266	-0.0433945	0.150212	4999	GCb_Sc_St
Cycloclasticus sp.	CP003230.1	Cycloclasticus sp. P1	0.862735	-0.560708	-0.0912351	-0.0118484	2248	GCb_Sc_St
Cycloclasticus zancles	CP005996.1	Cycloclasticus zancles 78-ME	0.87487	-0.568691	-0.0906212	-0.00213905	2532	GCb_Sc
Cylindrospermum stagnale	CP003642.1	Cylindrospermum stagnale PCC 7417	0.910723	-0.498829	-0.111131	0.0994482	5801	GCb_Sc_St
Cytophaga hutchinsonii	CP000383.1	Cytophaga hutchinsonii ATCC 33406	0.758488	-0.573319	-0.0505132	0.203122	3785	GCb_Sc_St
Dactylococcopsis salina	CP003944.1	Dactylococcopsis salina PCC 8305	0.792752	-0.576028	-0.124686	0.17742	3330	GCb_Sc_St
Dasania marina	NZ_KB891575.1	Dasania marina DSM 21967 genomic scaffold B067DRAFT_scaffold_0.1, whole genome shotgun sequence	0.541207	-0.0544258	-0.0666214	0.00122299	3543	GCb_Sc
Dechloromonas aromatica	CP000089.1	Dechloromonas aromatica RCB	0.785749	0.919211	-0.131954	0.245401	4171	GCb_Sc_St
Dechlorosoma suillum	CP003153.1	Dechlorosoma suillum PS	0.893622	1.63121	-0.156494	0.783493	3442	GCb_Sc_St
Deferribacter desulfuricans	AP011529.1	Deferribacter desulfuricans SSM1 DNA	0.943737	-1.36695	-0.0366509	0.0227758	2108	GCb_Sc_St
Dehalobacter restrictus	CP007033.1	Dehalobacter restrictus DSM 9455	0.692301	-0.112865	-0.0562789	0.143963	2704	St
Dehalobacter sp.	CP003869.1	Dehalobacter sp. DCA	0.71316	-0.100292	-0.0568436	0.118116	2978	St
Dehalococcoides ethenogenes	CP000027.1	Dehalococcoides ethenogenes 195	0.611562	0.572379	0.00944682	-1.15046	1578	GCb_Sc_St
Dehalococcoides mccartyi	CP011127.1	Dehalococcoides mccartyi strain 11a5	0.692216	0.354708	-0.00530396	-1.04728	1597	GCb_Sc_St
Dehalococcoides sp.	AJ965256.1	Dehalococcoides sp. CBDB1 complete genome	0.672594	0.375281	-0.00441578	-1.0848	1451	GCb_Sc_St
Dehalogenimonas lykanthroporepellens	CP002084.1	Dehalogenimonas lykanthroporepellens BL-DC-9	0.70796	0.786696	-0.0625444	-0.33705	1656	GCb_Sc_St
Dehalogenimonas sp.	CP011392.1	Dehalogenimonas sp. WBC-2	0.813445	0.265608	-0.0996208	-0.273057	1717	GCb_Sc_St
Deinococcus deserti	CP001114.1	Deinococcus deserti VCD115	0.788844	1.17784	-0.037168	0.14818	2627	GCb_Sc_St
Deinococcus frigens	NZ_JNIW01000001.1	Deinococcus frigens DSM 12807 Q322DRAFT_scaffold00001.1_C, whole genome shotgun sequence	0.85423	1.51283	0.0384878	0.307228	3591	GCb_Sc_St
Deinococcus geothermalis	CP000359.1	Deinococcus geothermalis DSM 11300	0.87851	1.52473	-0.0167572	0.157818	2330	GCb_Sc_St
Deinococcus peraridilitoris	CP003382.1	Deinococcus peraridilitoris DSM 19664	0.85084	1.28263	-0.0475996	0.326355	3635	GCb_Sc_St
Deinococcus radiodurans	NC_001263.1	Deinococcus radiodurans R1 chromosome 1	0.868134	1.5479	-0.0335299	0.420292	3167	GCb_Sc_St
Delftia acidovorans	CP000884.1	Delftia acidovorans SPH-1	0.882956	1.70295	-0.0576313	0.350956	6040	GCb_Sc_St
Delftia sp.	CP002735.1	Delftia sp. Cs1-4	0.883055	1.75983	-0.0565382	0.35814	5859	GCb_Sc_St
Delftia tsuruhatensis	CP017420.1	Delftia tsuruhatensis strain CM13	0.885637	1.75839	-0.057231	0.352955	6296	GCb_Sc_St
Denitrobacterium detoxificans	CP011402.1	Denitrobacterium detoxificans strain NPOH1	0.770469	1.01492	-0.175403	0.426016	1715	GCb_Sc_St
Denitrovibrio acetiphilus	CP001968.1	Denitrovibrio acetiphilus DSM 12809	0.697361	-0.28241	-0.0370337	0.170747	2953	GCb_Sc_St
Dermabacter vaginalis	CP012117.1	Dermabacter vaginalis strain AD1-86	0.892898	1.24536	-0.164336	0.0442052	2129	GCb_Sc_St
Dermacoccus nishinomiyaensis	CP008889.1	Dermacoccus nishinomiyaensis strain M25	0.883337	2.09274	-0.117155	0.350581	2187	GCb_Sc_St
Desulfarculus baarsii	CP002085.1	Desulfarculus baarsii DSM 2075	0.815806	1.94612	-0.0688345	-0.42457	3270	GCb_Sc_St
Desulfatibacillum alkenivorans	CP001322.1	Desulfatibacillum alkenivorans AK-01	0.671799	0.724352	-0.0843214	0.127921	5252	GCb_Sc_St
Desulfitobacterium dehalogenans	CP003348.1	Desulfitobacterium dehalogenans ATCC 51507	0.791052	-0.134935	-0.11099	-0.00568472	4010	GCb_Sc_St
Desulfitobacterium dichloroeliminans	CP003344.1	Desulfitobacterium dichloroeliminans LMG P-21439	0.858054	-0.221472	-0.113762	0.00701732	3334	GCb_Sc_St
Desulfitobacterium hafniense	CP001336.1	Desulfitobacterium hafniense DCB-2	0.678378	0.114644	-0.103308	-0.0378746	4879	GCb_Sc_St
Desulfitobacterium metallireducens	CP007032.1	Desulfitobacterium metallireducens DSM 15288	0.884392	-0.483673	-0.111553	-0.00309874	2970	GCb_Sc_St
Desulfobacca acetoxidans	CP002629.1	Desulfobacca acetoxidans DSM 11109	0.684638	0.603167	-0.0807618	-0.264169	2863	GCb_Sc_St
Desulfobacterium autotrophicum	CP001087.1	Desulfobacterium autotrophicum HRM2	0.661022	0.269354	-0.100432	-0.0504337	4871	GCb_Sc_St
Desulfobacula toluolica	FO203503.1	Desulfobacula toluolica Tol2 complete genome	0.711049	-0.339264	-0.0783247	0.0283952	4372	GCb_Sc_St
Desulfobulbus propionicus	CP002364.1	Desulfobulbus propionicus DSM 2032	0.749539	1.12886	-0.123362	0.0129378	3280	GCb_Sc_St
Desulfocapsa sulfexigens	CP003985.1	Desulfocapsa sulfexigens DSM 10523	0.813542	-0.143991	-0.131371	0.0753294	3494	GCb_Sc_St
Desulfococcus multivorans	CP015381.1	Desulfococcus multivorans strain DSM 2059	0.806347	0.902349	-0.090634	0.0629801	3935	GCb_Sc_St
Desulfococcus oleovorans	CP000859.1	Desulfococcus oleovorans Hxd3	0.61378	1.01905	-0.0460046	-0.3599	3265	GCb_Sc_St
Desulfohalobium retbaense	CP001734.1	Desulfohalobium retbaense DSM 5692	0.775301	0.883056	-0.122535	-0.118894	2475	GCb_Sc_St
Desulfomicrobium baculatum	CP001629.1	Desulfomicrobium baculatum DSM 4028	0.838144	1.0356	-0.10084	0.191754	3433	GCb_Sc_St
Desulfomicrobium orale	CP014230.1	Desulfomicrobium orale DSM 12838	0.769285	0.995936	-0.0807868	0.170534	2452	GCb_Sc_St
Desulfomonile tiedjei	CP003360.1	Desulfomonile tiedjei DSM 6799	0.865897	0.196703	-0.0325823	-0.0309784	5455	GCb_Sc_St
Desulfosporosinus acidiphilus	CP003639.1	Desulfosporosinus acidiphilus SJ4	0.896799	-0.41102	-0.10156	0.0103339	4423	GCb_Sc_St
Desulfosporosinus meridiei	CP003629.1	Desulfosporosinus meridiei DSM 13257	0.930402	-0.462936	-0.0832741	-0.00300409	4344	GCb_Sc_St
Desulfosporosinus orientis	CP003108.1	Desulfosporosinus orientis DSM 765	0.87155	-0.365932	-0.0943579	0.0548667	5235	GCb_Sc_St
Desulfotalea psychrophila	NC_006138.1	Desulfotalea psychrophila LSv54 chromosome	0.791505	0.0112539	-0.151935	-0.0396812	3074	GCb_Sc_St
Desulfotomaculum acetoxidans	CP001720.1	Desulfotomaculum acetoxidans DSM 771	0.858327	-0.395813	-0.0499001	0.000514796	4049	GCb_Sc
Desulfotomaculum gibsoniae	CP003273.1	Desulfotomaculum gibsoniae DSM 7213	0.74376	-0.138949	-0.0486986	0.203159	4345	GCb_Sc_St
Desulfotomaculum kuznetsovii	CP002770.1	Desulfotomaculum kuznetsovii DSM 6115	0.701517	0.56149	-0.0746075	0.390423	3393	GCb_Sc_St
Desulfotomaculum reducens	CP000612.1	Desulfotomaculum reducens MI-1	0.844523	-0.428734	-0.0818079	0.0832825	3276	GCb_Sc_St
Desulfotomaculum ruminis	CP002780.1	Desulfotomaculum ruminis DSM 2154	0.512881	0.0811852	-0.0768231	0.0996253	3786	GCb_Sc_St
Desulfovibrio africanus	CP003221.1	Desulfovibrio africanus str. Walvis Bay	0.884079	1.43003	-0.0966272	-0.0892492	3720	GCb_Sc_St
Desulfovibrio desulfuricans	CP001358.1	Desulfovibrio desulfuricans subsp. desulfuricans str. ATCC 27774	0.645745	0.814526	-0.124484	0.028692	2356	GCb_Sc_St
Desulfovibrio hydrothermalis	FO203522.1	Desulfovibrio hydrothermalis AM13 = DSM 14728 chromosome	0.786095	-0.184181	-0.153897	0.117176	3543	GCb_Sc_St
Desulfovibrio piezophilus	FO203427.1	Desulfovibrio piezophilus C1TLV30 complete genome	0.848389	0.145492	-0.150759	0.140669	3353	GCb_Sc_St
Desulfovibrio vulgaris	CP002297.1	Desulfovibrio vulgaris RCH1	0.941032	1.25161	-0.114992	0.280162	3066	GCb_Sc_St
Desulfurella acetivorans	CP007051.1	Desulfurella acetivorans A63	0.902438	-1.24876	0.0129778	-0.0462741	1731	GCb_Sc_St
Desulfurispirillum indicum	CP002432.1	Desulfurispirillum indicum S5	0.719627	0.876928	-0.120482	0.262269	2570	GCb_Sc_St
Desulfurivibrio alkaliphilus	CP001940.1	Desulfurivibrio alkaliphilus AHT2	0.670118	1.19607	-0.0761492	-0.164766	2618	GCb_Sc_St
Desulfurobacterium thermolithotrophum	CP002543.1	Desulfurobacterium thermolithotrophum DSM 11699	0.851055	-1.11501	-0.0523212	0.0108685	1506	GCb_Sc_St
Desulfuromonas sp.	CP015080.1	Desulfuromonas sp. DDH964	0.854646	1.42103	-0.168574	0.15414	3574	GCb_Sc_St
Devosia psychrophila	NZ_LAPV01000001.1	Devosia psychrophila strain Cr7-05 contig1, whole genome shotgun sequence	0.758031	1.40297	-0.0907656	-0.550132	3990	GCb_Sc_St
Devosia sp.	CP011300.1	Devosia sp. H5989	0.86543	1.82333	-0.152304	-0.123507	4169	GCb_Sc_St
Dialister pneumosintes	CP017037.1	Dialister pneumosintes strain F0677	0.935122	-1.28205	-0.124403	0.17306	1117	GCb_Sc_St
Dichelobacter nodosus	CP000513.1	Dichelobacter nodosus VCS1703A	0.340645	-0.367514	-0.122979	0.0488759	1280	GCb_Sc_St
Dickeya chrysanthemi	CP001655.1	UNVERIFIED: Dickeya zeae Ech1591	0.62018	0.477921	-0.0173175	0.253942	4160	GCb_Sc_St
Dickeya dadantii	CP002038.1	Dickeya dadantii 3937	0.643728	0.672815	0.000350057	0.270714	4547	GCb_Sc
Dickeya paradisiaca	CP001654.1	UNVERIFIED: Dickeya dadantii Ech703	0.603159	0.525536	-0.0275818	0.227489	3969	GCb_Sc_St
Dickeya solani	CP015137.1	Dickeya solani IPO 2222	0.634589	0.687456	-0.00558733	0.27363	4020	GCb_Sc_St
Dickeya zeae	CP006929.1	Dickeya zeae EC1	0.631048	0.365474	-0.046061	0.135362	3881	GCb_Sc_St
Dictyoglomus thermophilum	CP001146.1	Dictyoglomus thermophilum H-6-12	0.92279	-0.964221	0.0119824	-0.644586	1912	GCb_Sc_St
Dictyoglomus turgidum	CP001251.1	Dictyoglomus turgidum DSM 6724	0.914934	-0.944737	0.0112085	-0.666128	1736	GCb_Sc_St
Dietzia timorensis	CP015961.1	Dietzia timorensis strain ID05-A0528	0.949082	1.61177	-0.131624	0.0362413	3306	GCb_Sc_St
Dokdonia donghaensis	CP015125.1	Dokdonia donghaensis DSW-1	0.813131	-0.780254	-0.0133509	0.0640566	2881	GCb_Sc_St
Dokdonia sp.	CP009301.1	Dokdonia sp. MED134	0.813951	-0.781538	-0.0120731	0.0580896	2886	GCb_Sc_St
Draconibacterium orientale	CP007451.1	Draconibacterium orientale strain FH5T	0.685427	-0.33638	-0.0601765	0.165062	3835	GCb_Sc_St
Dyadobacter fermentans	CP001619.1	Dyadobacter fermentans DSM 18053	0.736463	0.583079	-0.0224479	0.250918	5719	GCb_Sc_St
Dyella japonica	CP008884.1	Dyella japonica A8	0.799375	1.56657	-0.0775529	0.359547	3766	GCb_Sc_St
Dyella jiangningensis	CP007444.1	Dyella jiangningensis strain SBZ 3-12	0.774768	1.60823	-0.0298034	-0.244992	4597	GCb_Sc_St
Dyella thiooxydans	CP014841.1	Dyella thiooxydans strain ATSB10	0.85165	1.94521	-0.0525639	0.413335	3862	GCb_Sc_St
Echinicola vietnamensis	CP003346.1	Echinicola vietnamensis DSM 17526	0.740644	-0.0315657	-0.0416019	0.137378	4546	St
Ectothiorhodospira sp.	CP011994.1	Ectothiorhodospira sp. BSL-9	0.75718	1.3523	-0.0929595	0.0937749	2902	GCb_Sc_St
Edaphobacter aggregans	NZ_JQKI01000001.1	Edaphobacter aggregans DSM 19364 Q363DRAFT_scaffold00001.1_C, whole genome shotgun sequence	0.934229	1.04174	-0.058648	-0.111973	6385	GCb_Sc_St
Edwardsiella anguillarum	CP006664.1	Edwardsiella tarda 080813	0.650588	0.955914	-0.00179033	0.160502	4105	GCb_Sc_St
Edwardsiella hoshinae	CP016043.1	Edwardsiella hoshinae strain ATCC 35051	0.635674	0.73725	-0.0356476	0.115772	3172	GCb_Sc_St
Edwardsiella ictaluri	CP001600.2	Edwardsiella ictaluri 93-146	0.625172	0.859384	-0.027718	0.150027	3734	GCb_Sc_St
Edwardsiella piscicida	CP004141.1	Edwardsiella piscicida C07-087	0.647781	1.08515	0.011739	0.168455	3405	GCb_Sc_St
Edwardsiella tarda	CP011359.1	Edwardsiella tarda strain FL95-01	0.631384	0.839881	-0.0478037	0.11108	3072	GCb_Sc_St
Effusibacillus pohliae	NZ_AQXL01000001.1	Effusibacillus pohliae DSM 22757 C230DRAFT_scaffold00135.135_C, whole genome shotgun sequence	0.64625	0.654234	0.0133922	0.244332	3205	GCb_Sc_St
Eggerthella lenta	CP001726.1	Eggerthella lenta DSM 2243	0.910411	1.60632	-0.0780029	0.56011	3070	GCb_Sc_St
Eggerthella sp.	AP012211.1	Eggerthella sp. YY7918 DNA	0.844077	0.625702	-0.138137	0.240343	2680	GCb_Sc_St
Ehrlichia canis	CP000107.1	Ehrlichia canis str. Jake	0.979012	-1.55005	-0.00126974	0.0640519	925	GCb_Sc
Ehrlichia chaffeensis	CP007480.1	Ehrlichia chaffeensis str. West Paces	0.977559	-1.48019	-0.00131547	0.0304471	962	GCb_Sc
Ehrlichia muris	CP006917.1	Ehrlichia muris AS145	0.980333	-1.47699	-0.00110563	0.0147525	886	GCb_Sc
Ehrlichia ruminantium	CR767821.1	Ehrlichia ruminantium strain Welgevonden	0.975124	-1.56964	-0.0066534	-0.00753437	888	GCb_Sc
Ehrlichia sp.	CP007474.1	Ehrlichia sp. HF	0.98111	-1.48337	-0.00272499	-0.00741867	946	GCb_Sc
Elioraea tepidiphila	NZ_KB899910.1	Elioraea tepidiphila DSM 17972 genomic scaffold F563DRAFT_scaffold00001.1, whole genome shotgun sequence	0.873943	2.60881	0.0286698	-0.63899	3884	GCb_Sc_St
Elizabethkingia anophelis	CP006576.1	Elizabethkingia anophelis FMS-007	0.861679	-0.846836	-0.0445951	0.0751664	3596	GCb_Sc_St
Elizabethkingia miricola	CP011059.1	Elizabethkingia miricola strain BM10	0.863103	-0.843268	-0.0408614	0.0703327	3893	GCb_Sc_St
Elusimicrobium minutum	CP001055.1	Elusimicrobium minutum Pei191	0.605934	-0.519294	-0.0636055	-0.0227697	1529	GCb_Sc_St
Emticicia oligotrophica	CP002961.1	Emticicia oligotrophica DSM 17448	0.943871	-0.922691	-0.123464	0.255682	3948	GCb_Sc_St
Endomicrobium proavitum	CP009498.1	Endomicrobium proavitum strain Rsa215	0.571603	-0.670775	0.0184589	0.147621	1340	GCb_Sc_St
Endosymbiont of	AP013042.1	Endosymbiont of Bathymodiolus septemdierum str. Myojin knoll DNA	0.859036	-0.696989	-0.117591	0.173148	1459	GCb_Sc_St
Ensifer adhaerens	CP015880.1	Ensifer adhaerens strain Casida A	0.795985	1.47511	-0.172902	0.207462	3807	GCb_Sc_St
Enterobacter aerogenes	CP002824.1	Enterobacter aerogenes KCTC 2190	0.555607	0.594563	-0.0460218	0.232199	4912	GCb_Sc_St
Enterobacter asburiae	CP014993.1	Enterobacter asburiae strain ENIPBJ-CG1	0.660175	0.774316	-0.040691	0.230393	4725	GCb_Sc_St
Enterobacter cloacae	CP010512.1	Enterobacter cloacae strain colR/S	0.649892	0.732327	-0.0514624	0.210808	4036	GCb_Sc_St
Enterobacter kobei	CP017181.1	Enterobacter kobei strain DSM 13645	0.646457	0.662911	-0.0594463	0.228158	8922	GCb_Sc_St
Enterobacter xiangfangensis	CP017183.1	Enterobacter xiangfangensis strain LMG27195	0.645129	0.703925	-0.0440549	0.234129	4263	GCb_Sc_St
Enterobacteriaceae bacterium	CP004083.1	Enterobacteriaceae bacterium bta3-1	0.654037	0.0836749	-0.119635	0.113411	4270	GCb_Sc_St
Enterococcus faecalis	CP018102.1	Enterococcus faecalis strain L12	0.830176	-0.857714	-0.116829	0.143413	2479	GCb_Sc_St
Enterococcus faecium	CP018830.1	Enterococcus faecium strain ISMMS_VRE_9	0.888267	-0.736062	-0.0809146	0.207228	2752	GCb_Sc_St
Enterococcus gallinarum	CP014067.1	Enterococcus gallinarum strain FDAARGOS_163	0.720376	-0.320489	-0.0850642	0.131727	3224	GCb_Sc_St
Enterococcus hirae	CP015516.1	Enterococcus hirae strain R17	0.880095	-0.833572	-0.091401	0.174282	2416	GCb_Sc_St
Enterococcus mundtii	AP013036.1	Enterococcus mundtii QU 25 DNA	0.82682	-0.670591	-0.0746734	0.199769	2900	GCb_Sc_St
Erwinia amylovora	FN434113.1	Erwinia amylovora CFBP1430 complete genome	0.610311	0.432464	-0.038808	0.226689	3706	GCb_Sc_St
Erwinia carotovora	BX950851.1	Erwinia carotovora subsp. atroseptica SCRI1043	0.609945	0.22054	-0.0537898	0.19458	4460	GCb_Sc_St
Erwinia pyrifoliae	FN392235.1	Erwinia pyrifoliae DSM 12163 complete genome, culture collection DSM:12163	0.58467	0.443678	-0.0265025	0.214625	3985	GCb_Sc_St
Erwinia sp.	CP002124.1	Erwinia sp. Ejp617	0.595235	0.441898	-0.033374	0.233492	3600	GCb_Sc_St
Erysipelothrix rhusiopathiae	AP012027.1	Erysipelothrix rhusiopathiae str. Fujisawa DNA	0.880053	-0.920103	-0.137821	0.157171	1697	GCb_Sc_St
Erysipelothrix sp.	CP013213.1	Erysipelothrix sp. LV19	0.86518	-0.778376	-0.0756297	0.250117	2222	GCb_Sc_St
Erysipelotrichaceae bacterium	CP015404.1	Erysipelotrichaceae bacterium I46	0.448606	-0.126389	-0.0204984	0.129956	4093	St
Erythrobacter atlanticus	CP011310.1	Erythrobacter atlanticus strain s21-N3	0.618099	0.847838	-0.0541328	-0.525012	2971	GCb_Sc_St
Erythrobacter litoralis	CP000157.1	Erythrobacter litoralis HTCC2594	0.785667	1.31925	-0.084215	0.0847328	3010	GCb_Sc_St
Escherichia albertii	AP014857.1	Escherichia albertii DNA, strain: EC06-170	0.575813	0.17675	-0.0967935	0.172601	4273	GCb_Sc_St
Escherichia coli	NC_000913.3	Escherichia coli str. K-12 substr. MG1655	0.580267	0.208317	-0.0798302	0.223008	4209	GCb_Sc_St
Escherichia fergusonii	CU928158.2	Escherichia fergusonii ATCC 35469 chromosome	0.625267	0.0971005	-0.0831094	0.213516	4267	GCb_Sc_St
Ethanoligenens harbinense	CP002400.1	Ethanoligenens harbinense YUAN-3	0.646253	0.957326	-0.0277016	-0.130981	2693	GCb_Sc_St
Eubacterium eligens	CP001104.1	Eubacterium eligens ATCC 27750	0.551214	-0.815559	-0.0469458	0.233243	2004	GCb_Sc_St
Eubacterium limosum	CP011914.1	Eubacterium limosum strain SA11	0.594475	0.236664	-0.0762136	0.0349607	3805	GCb_Sc_St
Eubacterium rectale	CP001107.1	Eubacterium rectale ATCC 33656	0.675716	-0.401074	-0.0012685	0.234826	3626	GCb_Sc
Eubacterium sulci	CP012068.1	Eubacterium sulci ATCC 35585	0.658936	-0.611136	0.00670491	0.313027	1427	GCb_Sc_St
Exiguobacterium antarcticum	CP003063.1	Exiguobacterium antarcticum B7	0.44648	0.0621848	-0.0678141	0.190522	2772	St
Exiguobacterium sibiricum	CP001022.1	Exiguobacterium sibiricum 255-15	0.478823	0.102938	-0.0634015	0.230831	3006	St
Faecalibaculum rodentium	CP011391.1	Faecalibaculum rodentium strain Alo17	0.68038	0.482866	-0.0647039	0.433152	2794	GCb_Sc_St
Ferrimonas balearica	CP002209.1	Ferrimonas balearica DSM 9799	0.744204	1.18505	-0.0279309	0.139143	3782	GCb_Sc_St
Fervidicola ferrireducens	NZ_LOED01000001.1	Fervidicola ferrireducens strain Y170 AN618_contig000001, whole genome shotgun sequence	0.755699	-0.0522971	0.077682	-0.000662767	2229	St
Fervidobacterium nodosum	CP000771.1	Fervidobacterium nodosum Rt17-B1	0.894173	-0.98826	0.0261661	0.0444958	1745	GCb_Sc_St
Fervidobacterium pennivorans	CP011393.1	Fervidobacterium pennivorans strain DYC	0.873708	-0.702276	0.00765879	0.211809	1733	GCb_Sc_St
Fibrobacter succinogenes	CP002158.1	Fibrobacter succinogenes subsp. succinogenes S85	0.602787	0.116554	-0.16574	0.270295	2871	GCb_Sc_St
Fictibacillus gelatini	NZ_AUMP01000001.1	[strain=DSM 15865], whole genome shotgun sequence	0.730809	-0.374874	-0.0563676	0.0727657	3949	GCb_Sc_St
Filifactor alocis	CP002390.1	Filifactor alocis ATCC 35896	0.858908	-0.875917	-0.0158504	0.181452	1641	GCb_Sc_St
Filimonas lacunae	AP017422.1	Filimonas lacunae DNA, strain: NBRC 104114	0.59425	-0.207992	-0.0412305	0.102821	6363	GCb_Sc_St
Fimbriimonas ginsengisoli	CP007139.1	Fimbriimonas ginsengisoli Gsoil 348	0.933899	0.879415	-0.171624	0.841215	4820	GCb_Sc_St
Finegoldia magna	AP008971.1	Finegoldia magna ATCC 29328 DNA	0.890067	-1.18831	-0.00916635	0.273269	1631	GCb_Sc_St
Flammeovirgaceae bacterium	CP004371.1	Flammeovirgaceae bacterium 311	0.584912	0.0487752	-0.0388215	0.129095	5387	St
Flavobacteriaceae bacterium	CP001673.1	Flavobacteriaceae bacterium 3519-10	0.631744	-0.13478	-0.0575447	0.240095	2534	GCb_Sc_St
Flavobacterium columnare	CP003222.2	Flavobacterium columnare ATCC 49512	0.96475	-1.30545	-0.0759944	0.0720418	2642	GCb_Sc_St
Flavobacterium indicum	HE774682.1	Flavobacterium indicum GPTSA100-9 complete genome	0.970598	-1.42428	-0.0942015	0.144249	2671	GCb_Sc_St
Flavobacterium psychrophilum	CP012388.1	Flavobacterium psychrophilum strain Z1	0.782106	-0.555954	-0.0479904	0.0807362	3366	GCb_Sc_St
Flavonifractor plautii	CP015406.1	Flavonifractor plautii strain YL31	0.837138	1.25254	-0.100821	0.46367	3481	GCb_Sc_St
Flexibacter litoralis	CP003345.1	Flexibacter litoralis DSM 6794	0.952094	-1.42615	-0.118473	0.151855	3871	GCb_Sc_St
Flexistipes sinusarabici	CP002858.1	Flexistipes sinusarabici DSM 4947	0.790487	-0.573063	-0.0190804	0.0810316	2252	GCb_Sc_St
Fluviicola taffensis	CP002542.1	Fluviicola taffensis DSM 16823	0.916555	-0.881035	-0.085267	0.292977	4030	GCb_Sc_St
Formosa agariphila	HG315671.1	Formosa agariphila KMM 3901	0.953945	-1.17435	-0.0844183	0.162645	3570	GCb_Sc_St
Formosa sp.	CP017260.1	Formosa sp. Hel1_33_131	0.896359	-0.806328	-0.0619751	0.2309	2628	GCb_Sc_St
Francisella guangzhouensis	CP010427.1	Francisella guangzhouensis strain 08HL01032	0.970195	-1.33502	-0.0519443	-0.0509814	1389	GCb_Sc_St
Francisella hispaniensis	CP018093.1	Francisella hispaniensis FSC454	0.952895	-1.31167	-0.0772721	0.0216553	1656	GCb_Sc_St
Francisella persica	CP013022.1	Francisella persica ATCC VR-331	0.945416	-1.30246	-0.0890963	0.0226182	1084	GCb_Sc_St
Francisella philomiragia	CP009444.1	Francisella philomiragia strain GA01-2801	0.957382	-1.29082	-0.0672614	-0.00471412	1944	GCb_Sc_St
Francisella tularensis	CP003048.1	Francisella tularensis TIGB03	0.950478	-1.28525	-0.0780462	0.00219566	1623	GCb_Sc
Frankia sp.	CP000820.1	Frankia sp. EAN1pec	0.939457	2.10873	-0.0629632	0.115372	7191	GCb_Sc_St
Frankia symbiont	CP002801.1	Frankia symbiont of Datisca glomerata	0.932648	1.89865	-0.0768921	0.352956	4192	GCb_Sc_St
Frischella perrara	CP009056.1	Frischella perrara strain PEB0191	0.941506	-1.14517	-0.134241	0.138491	2272	GCb_Sc_St
Frondihabitans sp.	CP014513.1	Frondihabitans sp. PAMC28766	0.949026	2.31224	-0.12479	-0.102672	3648	GCb_Sc_St
Fusobacterium hwasookii	CP013331.1	Fusobacterium hwasookii ChDC F174	0.976978	-2.10976	0.00336878	0.0457738	2177	GCb_Sc_St
Fusobacterium nucleatum	CP003700.1	Fusobacterium nucleatum subsp. vincentii 3_1_36A2	0.978179	-2.11023	0.0161932	0.015976	2149	GCb_Sc_St
Fusobacterium sp.	CP003723.1	Fusobacterium sp. 4_8	0.978484	-2.11577	0.0189559	0.00880246	2107	GCb_Sc_St
Gallionella capsiferriformans	CP002159.1	Gallionella capsiferriformans ES-2	0.643531	0.404221	-0.0576296	0.0986799	2891	GCb_Sc_St
Gardnerella vaginalis	CP019058.1	Gardnerella vaginalis strain GV37	0.831979	-0.707263	-0.214279	0.321023	1356	GCb_Sc_St
Geminocystis sp.	AP014815.1	Geminocystis sp. NIES-3708 DNA	0.963933	-1.40617	-0.171985	0.129598	3502	GCb_Sc_St
Gemmatimonas aurantiaca	AP009153.1	Gemmatimonas aurantiaca T-27 DNA	0.785651	1.16033	-0.0763164	0.280936	3935	GCb_Sc_St
Gemmatimonas phototrophica	CP011454.1	Gemmatimonas phototrophica strain AP64	0.825255	1.29929	-0.0495806	0.000108201	3292	GCb_Sc
Gemmatirosa kalamazoonesis	CP007128.1	Gemmatirosa kalamazoonesis strain KBS708	0.925147	2.73103	-0.00357846	0.578461	4513	GCb_Sc_St
Geoalkalibacter subterraneus	CP010311.1	Geoalkalibacter subterraneus strain Red1	0.774301	0.876137	-0.158271	0.155568	2744	GCb_Sc_St
Geobacillus kaustophilus	BA000043.1	Geobacillus kaustophilus HTA426 DNA	0.515659	0.461313	-0.0375445	0.160425	3498	GCb_Sc_St
Geobacillus stearothermophilus	CP008934.1	Geobacillus stearothermophilus 10	0.505601	0.527544	-0.0384121	0.140049	3276	GCb_Sc_St
Geobacillus subterraneus	CP014342.1	Geobacillus subterraneus strain KCTC 3922	0.482983	0.472547	-0.0408543	0.161618	3145	GCb_Sc_St
Geobacillus thermodenitrificans	CP000557.1	Geobacillus thermodenitrificans NG80-2	0.544241	0.171099	-0.0550042	0.137522	3392	GCb_Sc_St
Geobacillus thermoleovorans	CP014335.1	Geobacillus thermoleovorans strain KCTC 3570	0.479858	0.495177	-0.0409316	0.14162	3250	GCb_Sc_St
Geobacter bemidjiensis	CP001124.1	Geobacter bemidjiensis Bem	0.933386	1.39403	-0.0289283	0.108696	4048	GCb_Sc_St
Geobacter daltonii	CP001390.1	Geobacter daltonii FRC-32	0.804419	0.574935	-0.0956421	0.133671	3796	GCb_Sc_St
Geobacter metallireducens	CP000148.1	Geobacter metallireducens GS-15	0.921979	1.22276	-0.11969	0.0766313	3548	GCb_Sc_St
Geobacter pickeringii	CP009788.1	Geobacter pickeringii strain G13	0.936357	1.63459	-0.113337	0.0310753	2957	GCb_Sc_St
Geobacter sulfurreducens	AE017180.2	Geobacter sulfurreducens PCA	0.917126	1.2976	-0.111424	0.0937103	3429	GCb_Sc_St
Geodermatophilus obscurus	CP001867.1	Geodermatophilus obscurus DSM 43160	0.930516	2.96706	-0.0861418	0.134366	4811	GCb_Sc_St
Geosporobacter ferrireducens	CP017269.1	Geosporobacter ferrireducens strain IRF9	0.887211	-0.655938	0.0125187	0.00673806	5110	GCb_Sc_St
Gilliamella apicola	CP007445.1	Gilliamella apicola strain wkB1	0.945311	-1.19677	-0.14663	0.17126	2803	GCb_Sc_St
Glaciecola nitratireducens	CP003060.1	Glaciecola nitratireducens FR1064	0.901078	-0.451591	-0.0704552	0.0943316	3654	GCb_Sc_St
Glaciecola psychrophila	CP003837.1	Glaciecola psychrophila 170	0.921935	-0.625023	-0.0853571	0.0565399	5618	GCb_Sc_St
Glaciecola sp.	CP002526.1	Glaciecola sp. 4H-3-7+YE-5	0.824671	-0.331698	-0.0736608	0.069127	4224	GCb_Sc_St
Glaciibacter superstes	NZ_ATWH01000001.1	Glaciibacter superstes DSM 21135 K323DRAFT_scaffold00001.1_C, whole genome shotgun sequence	0.9237	1.35579	-0.0814704	0.112625	4145	GCb_Sc_St
Gloeobacter kilaueensis	CP003587.1	Gloeobacter kilaueensis JS1	0.840646	1.1912	-0.0578325	-0.336663	4507	GCb_Sc_St
Gloeobacter violaceus	BA000045.2	Gloeobacter violaceus PCC 7421 DNA	0.836443	1.35716	-0.0467893	-0.42567	4428	GCb_Sc_St
Gluconacetobacter diazotrophicus	AM889285.1	Gluconacetobacter diazotrophicus PAl 5 complete genome	0.74465	1.59419	-0.0500228	0.198739	3781	GCb_Sc_St
Gluconacetobacter xylinus	CP004360.1	Gluconacetobacter xylinus E25	0.628566	1.27276	-0.0311319	-0.00707655	3157	GCb_Sc_St
Gluconobacter frateurii	NZ_DF238839.1	Gluconobacter frateurii NBRC 103465 map unlocalized plasmid pGFR1, whole genome shotgun sequence	0.64229	0.462193	-0.149615	0.154564	2882	GCb_Sc_St
Gluconobacter oxydans	CP004373.1	Gluconobacter oxydans DSM 3504	0.64309	1.05857	-0.118551	0.145372	2463	GCb_Sc_St
Gordonia bronchialis	CP001802.1	Gordonia bronchialis DSM 43247	0.890097	1.61837	-0.128989	0.365147	4614	GCb_Sc_St
Gordonia polyisoprenivorans	CP003119.1	Gordonia polyisoprenivorans VH2	0.882361	1.62132	-0.10037	0.219263	4945	GCb_Sc_St
Gordonia sp.	CP011853.1	Gordonia sp. QH-11	0.935795	1.94468	-0.129299	0.510972	3802	GCb_Sc_St
Gordonia terrae	CP016594.1	Gordonia terrae strain 3612	0.905253	1.81615	-0.116558	0.223413	4886	GCb_Sc_St
Gramella flava	CP016359.1	Gramella flava JLT2011	0.712153	-0.206178	-0.0639117	0.103645	3634	GCb_Sc_St
Gramella forsetii	NC_008571.1	Gramella forsetii KT0803 complete circular genome	0.893952	-0.803685	-0.0598853	0.00582	3304	GCb_Sc_St
Gramella sp.	CP018153.1	Gramella sp. LPB0144	0.86351	-0.643342	-0.0522026	0.0285058	2566	GCb_Sc_St
Granulibacter bethesdensis	CP003183.1	Granulibacter bethesdensis CGDNIH2	0.468136	0.738867	-0.0815566	-0.0394717	2667	GCb_Sc_St
Granulicella tundricola	CP002480.1	Granulicella tundricola MP5ACTX9	0.92767	1.29169	-0.0977165	-0.175743	3693	GCb_Sc_St
Haematospirillum jordaniae	CP014525.1	Haematospirillum jordaniae strain H5569	0.760742	0.410814	-0.147981	0.0342832	1840	GCb_Sc_St
Haemophilus ducreyi	AE017143.1	Haemophilus ducreyi strain 35000HP complete genome	0.835776	-0.883756	-0.1366	0.194572	1716	GCb_Sc_St
Haemophilus influenzae	CP017811.1	Haemophilus influenzae strain NML-Hia-1	0.830283	-0.865893	-0.171693	0.231493	1637	GCb_Sc_St
Haemophilus parainfluenzae	FQ312002.1	Haemophilus parainfluenzae T3T1 complete genome	0.780597	-0.718768	-0.164357	0.249912	1979	GCb_Sc_St
Haemophilus parasuis	CP001321.1	Haemophilus parasuis SH0165	0.819283	-0.605356	-0.129721	0.188968	2031	GCb_Sc_St
Haemophilus somnus	CP000947.1	Haemophilus somnus 2336	0.896161	-0.929753	-0.131399	0.152181	1980	GCb_Sc_St
Hafnia alvei	CP015379.1	Hafnia alvei strain HUMV-5920	0.642494	0.0584405	-0.102277	0.160426	3938	GCb_Sc_St
Hahella chejuensis	CP000155.1	Hahella chejuensis KCTC 2396	0.749033	0.562651	-0.0597542	0.0621447	6778	GCb_Sc_St
Halanaerobium hydrogeniformans	CP002304.1	Halanaerobium hydrogeniformans	0.920711	-1.28306	-0.065774	-0.027198	2278	GCb_Sc_St
Halanaerobium praevalens	CP002175.1	Halanaerobium praevalens DSM 2228	0.971467	-1.80177	-0.119559	-0.113265	2060	GCb_Sc_St
Haliangium ochraceum	CP001804.1	Haliangium ochraceum DSM 14365	0.892064	2.26594	-0.0596864	-0.233357	6716	GCb_Sc_St
Halioglobus japonicus	CP019450.1	Halioglobus japonicus strain NBRC 107739	0.803097	0.800032	-0.092646	0.221729	3470	GCb_Sc_St
Halobacillus halophilus	HE717023.1	Halobacillus halophilus DSM 2266 complete genome	0.880325	-0.425506	-0.0779026	0.0152993	4104	GCb_Sc_St
Halobacteroides halobius	CP003359.1	Halobacteroides halobius DSM 5150	0.956777	-1.69781	-0.0399494	-0.123456	2436	GCb_Sc_St
Halocynthiibacter arcticus	CP014327.1	Halocynthiibacter arcticus strain PAMC 20958	0.723038	0.33843	-0.130098	0.0743131	3833	GCb_Sc_St
Halomonas campaniensis	CP007757.1	Halomonas campaniensis strain LS21	0.746817	0.206938	-0.102187	0.131269	3512	GCb_Sc_St
Halomonas chromatireducens	CP014226.1	Halomonas chromatireducens strain AGD 8-3	0.840833	1.29036	-0.0776052	0.231625	3680	GCb_Sc_St
Halomonas elongata	FN869568.1	Halomonas elongata DSM 2581	0.811193	1.4533	-0.115827	0.229177	3472	GCb_Sc_St
Halomonas huangheensis	CP013106.1	Halomonas huangheensis strain BJGMM-B45	0.728408	0.759745	-0.0917187	0.17113	3933	GCb_Sc_St
Halomonas sp.	CP011052.1	Halomonas sp. KO116	0.728336	0.422549	-0.0958175	0.144982	4245	GCb_Sc_St
Halonatronum saccharophilum	NZ_AZYG01000001.1	Halonatronum saccharophilum DSM 13868 HalsacDRAFT_HSE.1_C, whole genome shotgun sequence	0.93449	-1.43018	0.0304585	-0.245533	2441	GCb_Sc_St
Halorhodospira halochloris	AP017372.1	Halorhodospira halochloris DNA, nearly complete genome, strain: DSM-1059	0.863839	0.569334	-0.0694721	-0.272984	2640	GCb_Sc_St
Halorhodospira halophila	CP000544.1	Halorhodospira halophila SL1	0.918179	2.05322	-0.0465939	-0.45814	2407	GCb_Sc_St
Halotalea alkalilenta	CP015243.1	Halotalea alkalilenta strain IHB B 13600	0.848846	1.54825	-0.0771325	0.139119	3675	GCb_Sc_St
Halothece sp.	CP003945.1	Halothece sp. PCC 7418	0.754924	-0.515322	-0.144311	0.120836	3706	GCb_Sc_St
Halothermothrix orenii	CP001098.1	Halothermothrix orenii H 168	0.719353	-0.653993	-0.0625304	-0.0666471	2342	GCb_Sc_St
Halothiobacillus neapolitanus	CP001801.1	Halothiobacillus neapolitanus c2	0.711553	0.509324	-0.115973	0.247717	2357	GCb_Sc_St
Halothiobacillus sp.	CP016027.1	Halothiobacillus sp. LS2	0.7892	1.16935	-0.0891754	0.296174	2452	GCb_Sc_St
Halyomorpha halys	AP012554.1	Halyomorpha halys symbiont DNA	0.916137	-1.27556	-0.154022	0.0888671	825	GCb_Sc_St
Helicobacter bizzozeronii	FR871757.1	Helicobacter bizzozeronii CIII-1 main chromosome	0.354754	0.034434	-0.0674966	0.139899	1894	St
Helicobacter cinaedi	AP012492.1	Helicobacter cinaedi CCUG 18818 = ATCC BAA-847 DNA	0.783598	-0.601402	-0.0216066	-0.159361	2321	GCb_Sc_St
Helicobacter hepaticus	AE017125.1	Helicobacter hepaticus ATCC 51449	0.845919	-0.88523	-0.0786822	-0.314567	1875	GCb_Sc_St
Helicobacter himalayensis	CP014991.1	Helicobacter himalayensis strain YS1	0.593397	-0.45501	-0.0143094	-0.0359118	1571	GCb_Sc_St
Helicobacter pylori	CP011486.1	Helicobacter pylori strain K26A1	0.510686	-0.448739	-0.060405	0.238281	1385	GCb_Sc_St
Heliobacterium modesticaldum	CP000930.2	Heliobacterium modesticaldum Ice1 strain Ice1	0.870464	0.785388	-0.0702275	0.147204	3002	GCb_Sc_St
Herbaspirillum hiltneri	CP011409.1	Herbaspirillum hiltneri N3	0.801409	1.20195	-0.0738834	0.733574	4243	GCb_Sc_St
Herbaspirillum rubrisubalbicans	CP013737.1	Herbaspirillum rubrisubalbicans M1	0.781141	1.1617	-0.0732056	0.44679	4661	GCb_Sc_St
Herbaspirillum seropedicae	CP011930.1	Herbaspirillum seropedicae strain Z67	0.805028	1.45214	-0.0653964	0.473961	4617	GCb_Sc_St
Herpetosiphon aurantiacus	CP000875.1	Herpetosiphon aurantiacus DSM 785	0.344052	-0.085135	-0.152786	0.406536	4976	GCb_Sc_St
Hippea jasoniae	NZ_JQLX01000001.1	Hippea jasoniae strain Mar08-272r EK17DRAFT_scaffold00010.10_C, whole genome shotgun sequence	0.751198	-0.639372	0.0190961	-0.263723	1637	GCb_Sc_St
Hippea maritima	CP002606.1	Hippea maritima DSM 10411	0.829934	-0.602961	0.0600289	-0.31908	1672	GCb_Sc_St
Hirschia baltica	CP001678.1	Hirschia baltica ATCC 49814	0.860755	-0.394143	-0.134877	0.128702	3117	GCb_Sc_St
Hoeflea sp.	CP011479.1	Hoeflea sp. IMCC20628	0.716349	0.89458	-0.140466	0.26796	4540	GCb_Sc_St
Hydrogenobacter thermophilus	CP002221.1	Hydrogenobacter thermophilus TK-6	0.586685	-0.144175	0.0987046	-0.37671	1869	GCb_Sc_St
Hydrogenobaculum sp.	CP002809.1	Hydrogenobaculum sp. SHO	0.784698	-0.885481	0.0708583	-0.366294	1569	GCb_Sc_St
Hydrogenophaga sp.	CP017311.1	Hydrogenophaga sp. PBC	0.836275	2.1655	-0.0882551	0.362396	4849	GCb_Sc_St
Hymenobacter sp.	CP014771.1	Hymenobacter sp. PAMC 26554	0.730249	1.31575	-0.09293	0.328826	4223	GCb_Sc_St
Hyphomicrobium denitrificans	CP005587.1	Hyphomicrobium denitrificans 1NES1	0.796873	1.0455	-0.069207	-0.297205	3842	GCb_Sc_St
Hyphomicrobium nitrativorans	CP006912.1	Hyphomicrobium nitrativorans NL23	0.857953	1.48971	-0.0907222	-0.156203	3331	GCb_Sc_St
Hyphomicrobium sp.	FQ859181.1	Hyphomicrobium sp. MC1 chromosome	0.78777	1.1088	-0.0693939	-0.538359	4893	GCb_Sc_St
Hyphomonas neptunium	CP000158.1	Hyphomonas neptunium ATCC 15444	0.725515	1.17482	-0.136915	0.0551444	3503	GCb_Sc_St
Idiomarina loihiensis	CP005964.1	Idiomarina loihiensis GSL 199	0.739754	-0.108428	-0.115507	0.0820625	2649	GCb_Sc_St
Idiomarina zobellii	NZ_LHSG01000001.1	Idiomarina zobellii strain KMM 231 contig_1, whole genome shotgun sequence	0.753981	-0.105499	-0.0990634	0.133453	2406	GCb_Sc_St
Ignavibacterium album	CP003418.1	Ignavibacterium album JCM 16511	0.879276	-1.08444	-0.0730311	0.0116677	3193	GCb_Sc_St
Ilumatobacter coccineus	AP012057.1	Ilumatobacter coccineus YM16-304 DNA	0.857055	2.10956	-0.0587732	-0.659107	4291	GCb_Sc_St
Ilyobacter polytropus	CP002281.1	Ilyobacter polytropus DSM 2926	0.849641	-0.992191	0.0626384	-0.00639951	1887	GCb_Sc_St
Immundisolibacter cernigliae	CP014671.1	Immundisolibacter cernigliae strain TR3.2	0.809371	2.12156	0.0512222	-0.59892	2884	GCb_Sc_St
Intestinimonas butyriciproducens	CP011307.1	Intestinimonas butyriciproducens strain AF211	0.792976	1.21801	-0.0928822	-0.0110165	3381	GCb_Sc_St
Intrasporangium calvum	CP002343.1	Intrasporangium calvum DSM 43043	0.935484	2.2916	-0.15529	0.410509	3561	GCb_Sc_St
Isoptericola dokdonensis	CP014209.1	Isoptericola dokdonensis DS-3	0.94853	3.11132	-0.134486	0.449361	3403	GCb_Sc_St
Isoptericola variabilis	CP002810.1	Isoptericola variabilis 225	0.94951	3.19462	-0.11138	0.652451	2880	GCb_Sc_St
Janibacter terrae	CP013290.1	Janibacter terrae strain YFY001	0.943145	2.59177	-0.193902	0.402632	3109	GCb_Sc_St
Janthinobacterium agaricidamnosum	HG322949.1	Janthinobacterium agaricidamnosum NBRC 102515 = DSM 9628	0.708547	1.17229	0.0357575	0.344275	5491	GCb_Sc_St
Janthinobacterium lividum	NZ_JFYR01000001.1	Janthinobacterium lividum strain RIT308 contigs1, whole genome shotgun sequence	0.767643	1.41049	0.00702522	0.323304	5280	GCb_Sc_St
Janthinobacterium sp.	CP014222.1	Janthinobacterium sp. B9-8	0.470389	-0.0180854	-0.100043	0.104715	4035	GCb_Sc_St
Jeongeupia sp.	CP017668.1	Jeongeupia sp. USM3	0.849582	1.8763	-0.0672196	0.280083	3390	GCb_Sc_St
Jeotgalibaca sp.	CP019433.1	Jeotgalibaca sp. PTS2502	0.91172	-0.76519	-0.123434	0.112876	2084	GCb_Sc_St
Jeotgalibacillus malaysiensis	CP009416.1	Jeotgalibacillus malaysiensis strain D5	0.688787	-0.373626	-0.0528088	0.0698235	3697	GCb_Sc_St
Jonesia denitrificans	CP001706.1	Jonesia denitrificans DSM 20603	0.781934	0.631811	-0.129249	-0.0369011	2511	GCb_Sc_St
Kangiella geojedonensis	CP010975.1	Kangiella geojedonensis strain YCS-5	0.850347	-0.323556	-0.123373	0.041776	2208	GCb_Sc_St
Kangiella koreensis	CP001707.1	Kangiella koreensis DSM 16069	0.862208	-0.317467	-0.135108	0.0294263	2631	GCb_Sc_St
Kangiella sediminilitoris	CP012418.1	Kangiella sediminilitoris strain KCTC 23892	0.886789	-0.351	-0.108146	0.00261709	2308	GCb_Sc
Kibdelosporangium phytohabitans	CP012752.1	Kibdelosporangium phytohabitans strain KLBMP1111	0.923644	1.8703	0.0118875	0.201416	10010	GCb_Sc_St
Kibdelosporangium sp.	LN877229.1	Kibdelosporangium sp. MJ126-NF4 complete genome	0.925692	1.70477	-0.0053901	0.29217	11318	GCb_Sc_St
Kineococcus radiotolerans	CP000750.2	Kineococcus radiotolerans SRS30216	0.93621	3.25423	-0.120612	-0.128433	4480	GCb_Sc_St
Kitasatospora setae	AP010968.1	Kitasatospora setae KM-6054 DNA	0.934881	2.92295	0.0216826	0.338495	7569	GCb_Sc_St
Klebsiella michiganensis	CP008841.1	Klebsiella michiganensis strain M1	0.556712	0.770631	-0.0413464	0.208598	5164	GCb_Sc_St
Klebsiella oxytoca	CP018362.1	Klebsiella oxytoca strain CAV1752	0.582357	0.704145	-0.0450054	0.21354	5624	GCb_Sc_St
Klebsiella pneumoniae	CP016811.1	Klebsiella pneumoniae strain DHQP1002001	0.603462	0.930098	-0.0431655	0.219864	4929	GCb_Sc_St
Klebsiella quasipneumoniae	CP014696.1	Klebsiella quasipneumoniae strain ATCC 700603	0.616386	0.96011	-0.0338052	0.226659	4960	GCb_Sc_St
Klebsiella variicola	CP010523.2	Klebsiella variicola strain DSM 15968	0.602534	0.899907	-0.0357073	0.222952	4984	GCb_Sc_St
Kluyvera intermedia	CP011602.1	Kluyvera intermedia strain CAV1151	0.598294	0.367718	-0.0658612	0.226636	4994	GCb_Sc_St
Kocuria flava	CP013254.1	Kocuria flava strain HO-9041	0.946208	3.46531	-0.163515	0.220957	2905	GCb_Sc_St
Kocuria palustris	CP012507.1	Kocuria palustris strain MU14/1	0.890148	2.63667	-0.136354	-0.0142314	2151	GCb_Sc
Kocuria rhizophila	AP009152.1	Kocuria rhizophila DC2201 DNA	0.928524	2.54687	-0.128916	0.505408	2355	GCb_Sc_St
Komagataeibacter medellinensis	AP012159.1	Komagataeibacter medellinensis NBRC 3288 DNA	0.666833	1.02253	-0.0711499	0.0132806	2811	GCb_Sc_St
Kosakonia radicincitans	CP015113.1	Kosakonia radicincitans strain GXGL-4A	0.543476	0.461141	-0.047774	0.233615	5560	GCb_Sc_St
Kosakonia sacchari	CP016337.1	Kosakonia sacchari strain BO-1	0.522058	0.469416	-0.0479812	0.221091	4448	GCb_Sc_St
Kosmotoga arenicorallina	NZ_JFHK01000001.1	Kosmotoga arenicorallina S304 contig_1, whole genome shotgun sequence	0.837451	-0.35182	0.0053402	-0.294334	1853	GCb_Sc_St
Kosmotoga olearia	CP001634.1	Kosmotoga olearia TBF 19.5.1	0.842078	-0.322048	0.00680767	-0.237796	2114	GCb_Sc_St
Kosmotoga pacifica	CP011232.1	Kosmotoga pacifica strain SLHLJ1	0.839765	-0.221327	0.00711176	-0.24624	1831	St
Kozakia baliensis	CP014681.1	Kozakia baliensis strain NBRC 16680	0.537541	0.676561	-0.135025	0.103074	2420	GCb_Sc_St
Krokinobacter sp.	CP002528.1	Krokinobacter sp. 4H-3-7-5	0.904381	-0.853984	-0.0323504	0.102388	2971	GCb_Sc_St
Kurthia sp.	CP013217.1	Kurthia sp. 11kri321	0.836973	-0.972883	-0.0921782	0.172376	2893	GCb_Sc_St
Kutzneria albida	CP007155.1	Kutzneria albida DSM 43870	0.926881	2.16342	-0.0208239	0.724635	8820	GCb_Sc_St
Kyrpidia tusciae	CP002017.1	Kyrpidia tusciae DSM 2912	0.735631	0.812672	-0.014137	0.0190392	3145	GCb_Sc_St
Kytococcus sedentarius	CP001686.1	Kytococcus sedentarius DSM 20547	0.912594	2.5429	-0.113249	0.324291	2554	GCb_Sc_St
Labilithrix luteola	CP012333.1	Labilithrix luteola strain DSM 27648	0.880636	1.56464	-0.139035	0.167568	11518	GCb_Sc_St
Labrenzia alba	NZ_CXWE01000001.1	Labrenzia alba genome assembly L.albaCECT5095_Spades_Prokka, scaffold 0001, whole genome shotgun sequence	0.810303	0.607303	-0.0906417	0.331259	6115	GCb_Sc_St
Labrenzia sp.	CP011927.1	Labrenzia sp. CP4	0.788636	0.973102	-0.157174	0.333921	5119	GCb_Sc_St
Lachnoclostridium sp.	CP015399.1	Lachnoclostridium sp. YL32	0.627745	0.20457	0.0211997	0.0324637	6261	GCb_Sc_St
Lacimicrobium alkaliphilum	CP013650.1	Lacimicrobium alkaliphilum strain YelD216	0.526567	0.256993	-0.0687198	0.0752881	3703	GCb_Sc_St
Lacinutrix sp.	CP002825.1	Lacinutrix sp. 5H-3-7-4	0.953707	-1.55398	-0.0613093	0.290779	2956	GCb_Sc_St
Lacinutrix venerupis	CP019352.1	Lacinutrix venerupis strain DOK2-8	0.96069	-1.59234	-0.0773483	0.308655	2736	GCb_Sc_St
Lactobacillus amylophilus	CP018888.1	Lactobacillus amylophilus DSM 20533 = JCM 1125	0.82065	-0.158868	-0.0808513	0.0731294	1511	GCb_Sc_St
Lactobacillus crustorum	CP017996.1	Lactobacillus crustorum strain MN047	0.933447	-1.0434	-0.185796	0.0871945	2153	GCb_Sc_St
Lactobacillus fermentum	AP017973.1	Lactobacillus fermentum DNA, strain: MTCC 25067	0.58144	0.545427	-0.104625	0.0989959	1967	GCb_Sc_St
Lactobacillus jensenii	CP018809.1	Lactobacillus jensenii strain SNUV360	0.930765	-1.31528	-0.152798	0.260474	1496	GCb_Sc_St
Lactobacillus parabuchneri	CP018796.1	Lactobacillus parabuchneri strain FAM21731	0.729983	-0.180289	-0.118009	0.0528478	2424	GCb_Sc_St
Lactococcus garvieae	AP009333.1	Lactococcus garvieae Lg2 DNA	0.897152	-0.634134	-0.1827	0.150268	1968	GCb_Sc_St
Lactococcus lactis	CP009472.1	Lactococcus lactis strain AI06	0.923373	-1.05464	-0.175519	0.0876727	2197	GCb_Sc_St
Laribacter hongkongensis	CP001154.1	Laribacter hongkongensis HLHK9	0.801193	1.23334	-0.07141	0.256741	3238	GCb_Sc_St
Lawsonia intracellularis	CP004029.1	Lawsonia intracellularis N343	0.948019	-1.35257	-0.136298	-0.0338081	1218	GCb_Sc_St
Leadbetterella byssophila	CP002305.1	Leadbetterella byssophila DSM 17132	0.91017	-0.512196	-0.0336267	0.107911	3464	GCb_Sc_St
Leclercia adecarboxylata	CP013990.1	Leclercia adecarboxylata strain USDA-ARS-USMARC-60222	0.627529	0.726557	-0.051389	0.244435	4262	GCb_Sc_St
Legionella longbeachae	FN650140.1	Legionella longbeachae NSW150	0.948992	-0.893808	-0.105579	0.0436022	3402	GCb_Sc_St
Legionella oakridgensis	CP004006.1	Legionella oakridgensis ATCC 33761 = DSM 21215	0.860659	-0.591655	-0.131565	0.136987	2887	GCb_Sc_St
Legionella pneumophila	CP017458.1	Legionella pneumophila subsp. fraseri strain Dallas 1E	0.943916	-0.761189	-0.0972791	0.0600299	2971	GCb_Sc_St
Leifsonia xyli	CP014761.1	Leifsonia xyli strain SE134	0.946255	2.66899	-0.0894065	0.0028741	3197	GCb_Sc
Lelliottia amnigena	CP015774.1	Lelliottia amnigena strain ZB04	0.593475	0.544978	-0.0695651	0.211204	4148	GCb_Sc_St
Lentibacillus amyloliquefaciens	CP013862.1	Lentibacillus amyloliquefaciens strain LAM0015	0.772981	-0.356659	-0.0547292	0.0455591	3535	GCb_Sc_St
Lentzea guizhouensis	CP016793.1	Lentzea guizhouensis strain DHS C013	0.950838	2.20836	0.0345014	0.286474	8733	GCb_Sc_St
Leptolyngbya boryana	AP014642.1	Leptolyngbya boryana dg5 DNA, strain: dg5	0.752208	-0.177849	-0.0987149	0.149302	5711	GCb_Sc_St
Leptolyngbya sp.	AP017367.1	Leptolyngbya sp. O-77 DNA	0.682737	0.675212	-0.0351729	0.0617724	4865	GCb_Sc_St
Leptospira interrogans	NC_004342.2	Leptospira interrogans serovar Lai str. 56601 chromosome I	0.9069	-0.873335	-0.124743	0.28695	3683	GCb_Sc_St
Leptospirillum ferriphilum	CP007243.1	Leptospirillum ferriphilum YSK	0.65692	0.511892	-0.125487	0.118212	2216	GCb_Sc_St
Leptospirillum ferrooxidans	AP012342.1	Leptospirillum ferrooxidans C2-3 DNA	0.709621	0.151651	-0.127902	0.130029	2421	GCb_Sc_St
Leptospirillum sp.	CP012147.1	Leptospirillum sp. Group II 'CF-1'	0.676842	0.535848	-0.108344	0.125975	2390	GCb_Sc_St
Leptothrix cholodnii	CP001013.1	Leptothrix cholodnii SP-6	0.861278	2.20283	-0.0477525	0.610693	4363	GCb_Sc_St
Leptotrichia buccalis	CP001685.1	Leptotrichia buccalis DSM 1135	0.925396	-1.38744	0.0551832	0.0380147	2218	GCb_Sc_St
Leptotrichia sp.	CP014231.1	Leptotrichia sp. oral taxon 847	0.932996	-1.43985	0.0560229	0.0794047	1874	GCb_Sc_St
Leucothrix mucor	NZ_ATTE01000001.1	Leucothrix mucor DSM 2157 LeumuDRAFT_contig1.1_C, whole genome shotgun sequence	0.700342	-0.0269231	-0.102586	0.044656	4451	GCb_Sc_St
Limnochorda pilosa	AP014924.1	Limnochorda pilosa DNA, strain: HC45	0.956252	2.07803	-0.0126377	-0.0432273	3601	GCb_Sc_St
Limnohabitans sp.	CP011834.1	Limnohabitans sp. 103DPR2	0.607792	0.311972	-0.176839	0.647633	2805	GCb_Sc_St
Listeria ivanovii	CP007172.1	Listeria ivanovii WSLC3009	0.902488	-0.913303	-0.0987751	0.16334	2762	GCb_Sc_St
Listeria monocytogenes	CP019170.1	Listeria monocytogenes strain CFSAN042079	0.88725	-0.812501	-0.1014	0.179631	2962	GCb_Sc_St
Listeria seeligeri	FN557490.1	Listeria seeligeri serovar 1/2b str. SLCC3954 complete genome	0.900313	-0.891784	-0.103275	0.179181	2710	GCb_Sc_St
Listeria welshimeri	AM263198.1	Listeria welshimeri serovar 6b str. SLCC5334 complete genome	0.914868	-1.00231	-0.115754	0.179936	2772	GCb_Sc_St
Luteibacter rhizovicinus	CP017480.1	Luteibacter rhizovicinus DSM 16549 strain LJ96T	0.837777	1.59914	-0.116931	-0.026914	4182	GCb_Sc_St
Lutibacter sp.	CP017478.1	Lutibacter sp. LPB0138	0.986679	-1.58761	-0.0727175	0.267698	2889	GCb_Sc_St
Lysinibacillus fusiformis	CP010820.1	Lysinibacillus fusiformis strain RB-21	0.903196	-0.840978	-0.0939991	0.0546426	4392	GCb_Sc_St
Lysinibacillus sphaericus	CP017560.1	Lysinibacillus sphaericus strain LMG 22257	0.886134	-0.733211	-0.0524462	0.11144	3118	GCb_Sc_St
Lysinibacillus varians	CP006837.1	Lysinibacillus varians strain GY32	0.895589	-0.876663	-0.0778934	0.0788853	4506	GCb_Sc_St
Lysobacter antibioticus	CP011129.1	Lysobacter antibioticus strain 76	0.767111	1.91938	-0.0611955	-0.173622	5143	GCb_Sc_St
Lysobacter capsici	CP011130.1	Lysobacter capsici strain 55	0.780839	1.61408	-0.0621118	0.650691	5685	GCb_Sc_St
Lysobacter enzymogenes	AP014940.1	Lysobacter enzymogenes DNA, strain: M497-1	0.832586	1.97357	0.0260239	0.806228	4891	GCb_Sc_St
Lysobacter gummosus	CP011131.1	Lysobacter gummosus strain 3.2.11	0.744405	1.70003	-0.0642398	0.343406	5322	GCb_Sc_St
Magnetococcus marinus	CP000471.1	Magnetococcus marinus MC-1	0.484082	0.449875	-0.114831	0.0209658	3716	GCb_Sc_St
Magnetospirillum gryphiswaldense	HG794546.1	Magnetospirillum gryphiswaldense MSR-1 v2	0.639242	1.51319	-0.124676	-0.245906	4255	GCb_Sc_St
Magnetospirillum magneticum	AP007255.1	Magnetospirillum magneticum AMB-1 DNA	0.788116	1.93958	-0.108621	-0.379477	4559	GCb_Sc_St
Mahella australiensis	CP002360.1	Mahella australiensis 50-1 BON	0.707415	-0.290657	0.0526646	-0.0430333	2864	GCb_Sc_St
Mannheimia haemolytica	CP004753.1	Mannheimia haemolytica USDA-ARS-SAM-185	0.727552	-0.507732	-0.113619	0.177999	2537	GCb_Sc_St
Mannheimia sp.	CP006942.1	Mannheimia sp. USDA-ARS-USMARC-1261	0.785465	-0.631564	-0.135352	0.196408	2381	GCb_Sc_St
Mannheimia succiniciproducens	AE016827.1	Mannheimia succiniciproducens MBEL55E	0.568511	-0.34097	-0.127996	0.188031	2384	GCb_Sc_St
Mannheimia varigena	CP006953.1	Mannheimia varigena USDA-ARS-USMARC-1388	0.757958	-0.550599	-0.12935	0.220449	2096	GCb_Sc_St
Maribacter antarcticus	NZ_KK211214.1	Maribacter antarcticus DSM 21422 genomic scaffold Q360DRAFT_scaffold00001.1, whole genome shotgun sequence	0.952108	-0.734887	-0.0354946	0.0520831	3821	GCb_Sc_St
Maribacter sp.	CP002157.1	Maribacter sp. HTCC2170	0.956321	-0.809581	-0.0584447	0.0636339	3411	GCb_Sc_St
Maricaulis maris	CP000449.1	Maricaulis maris MCS10	0.709356	1.21461	-0.171894	0.111218	3063	GCb_Sc_St
Marichromatium purpuratum	CP007031.1	Marichromatium purpuratum 984	0.852605	1.85712	-0.144949	0.422296	3214	GCb_Sc_St
Marinithermus hydrothermalis	CP002630.1	Marinithermus hydrothermalis DSM 14884	0.946768	2.11843	-0.00199287	-0.286025	2203	GCb_Sc_St
Marinitoga piezophila	CP003257.1	Marinitoga piezophila KA3	0.948574	-1.63466	0.0410313	0.0504734	2024	GCb_Sc_St
Marinitoga sp.	CP009471.1	Marinitoga sp. 1137	0.949641	-1.63747	0.0386463	0.0672287	1831	GCb_Sc_St
Marinobacter adhaerens	CP001978.1	Marinobacter adhaerens HP15	0.794158	0.812839	-0.0990346	0.151721	4180	GCb_Sc_St
Marinobacter aquaeolei	CP000514.1	Marinobacter aquaeolei VT8	0.743609	0.809044	-0.0830912	0.160924	3858	GCb_Sc_St
Marinobacter hydrocarbonoclasticus	FO203363.1	Marinobacter hydrocarbonoclasticus str. ATCC 49840 chromosome	0.735149	0.808286	-0.0855051	0.155302	3802	GCb_Sc_St
Marinobacter psychrophilus	CP011494.1	Marinobacter psychrophilus strain 20041	0.694058	0.474252	-0.0790516	0.199229	3396	GCb_Sc_St
Marinobacter similis	CP007151.1	Marinobacter similis strain A3d10	0.793379	0.808699	-0.0908841	0.239582	2660	GCb_Sc_St
Marinobacterium sp.	CP015839.1	Marinobacterium sp. ST58-10	0.717879	0.994164	-0.0607244	0.159004	4349	GCb_Sc_St
Marinomonas mediterranea	CP002583.1	Marinomonas mediterranea MMB-1	0.890555	-0.30103	-0.0963677	0.0567696	4120	GCb_Sc_St
Marinomonas posidonica	CP002771.1	Marinomonas posidonica IVIA-Po-181	0.825021	-0.314307	-0.124189	0.0636949	3487	GCb_Sc_St
Marinomonas sp.	CP000749.1	Marinomonas sp. MWYL1	0.894508	-0.46917	-0.135067	0.0757927	4439	GCb_Sc_St
Marivirga tractuosa	CP002349.1	Marivirga tractuosa DSM 4126	0.957352	-0.942546	-0.0448438	0.10711	3747	GCb_Sc_St
Martelella endophytica	CP010803.1	Martelella endophytica strain YC6887	0.745594	1.4123	-0.180275	0.150601	3903	GCb_Sc_St
Martelella sp.	CP014275.1	Martelella sp. AD-3	0.742487	1.40457	-0.15632	0.123286	4028	GCb_Sc_St
Massilia sp.	CP012640.1	Massilia sp. WG5	0.891007	2.05573	-0.025202	0.31834	4856	GCb_Sc_St
Megasphaera elsdenii	CP009240.1	Megasphaera elsdenii 14-14	0.643801	0.605293	-0.16465	0.400065	2118	GCb_Sc_St
Meiothermus ruber	CP001743.1	Meiothermus ruber DSM 1279	0.800585	1.461	-0.0523436	-0.0834011	3014	GCb_Sc_St
Meiothermus silvanus	CP002042.1	Meiothermus silvanus DSM 9946	0.879018	1.27437	-0.0460599	-0.104238	3064	GCb_Sc_St
Melioribacter roseus	CP003557.1	Melioribacter roseus P3M	0.669793	-0.350682	-0.0312757	0.39287	2840	GCb_Sc_St
Melissococcus plutonius	AP012282.1	Melissococcus plutonius DAT561 DNA	0.942789	-1.35581	-0.134304	0.125076	1515	GCb_Sc_St
Mesorhizobium amorphae	CP015318.1	Mesorhizobium amorphae CCNWGS0123	0.780416	1.55627	-0.112116	0.00737161	5699	GCb_Sc_St
Mesorhizobium australicum	CP003358.1	Mesorhizobium australicum WSM2073	0.785952	1.39118	-0.129748	0.18279	5789	GCb_Sc_St
Mesorhizobium ciceri	CP015064.1	Mesorhizobium ciceri biovar biserrulae strain WSM1284	0.768436	1.39505	-0.127783	0.139115	5796	GCb_Sc_St
Mesorhizobium loti	AP017605.1	Mesorhizobium loti DNA, nearly complete genome, strain: TONO	0.771804	1.44631	-0.10952	-0.0119937	7567	GCb_Sc_St
Mesorhizobium opportunistum	CP002279.1	Mesorhizobium opportunistum WSM2075	0.779109	1.44448	-0.115703	0.047225	6503	GCb_Sc_St
Mesotoga prima	CP003532.1	Mesotoga prima MesG1.Ag.4.2	0.780639	-0.109623	0.0190104	0.00251463	2570	St
Methylacidiphilum infernorum	CP000975.1	Methylacidiphilum infernorum V4	0.763658	-0.0534771	-0.0819733	-0.242559	2472	St
Methylobacillus flagellatus	CP000284.1	Methylobacillus flagellatus KT	0.744862	0.700933	-0.0733363	0.180889	2753	GCb_Sc_St
Methylobacterium extorquens	FP103042.2	Methylobacterium extorquens DM4 str. DM4 chromosome	0.904892	2.03202	-0.133575	0.0544139	5599	GCb_Sc_St
Methylobacterium oryzae	CP003811.1	Methylobacterium oryzae CBMB20	0.913057	2.21153	-0.118066	0.186135	6274	GCb_Sc_St
Methylobacterium phyllosphaerae	CP015367.1	Methylobacterium phyllosphaerae strain CBMB27	0.90967	2.26794	-0.102122	0.0906003	5604	GCb_Sc_St
Methylobacterium populi	AP014809.1	Methylobacterium populi DNA	0.9074	2.21477	-0.124955	0.000672143	5399	GCb_Sc
Methylobacterium radiotolerans	CP001001.1	Methylobacterium radiotolerans JCM 2831	0.931987	2.76319	-0.0920713	0.0432525	5686	GCb_Sc_St
Methyloceanibacter caenitepidi	AP014648.1	Methyloceanibacter caenitepidi DNA, strain: Gela4	0.89438	1.43831	-0.0877278	-0.142083	3342	GCb_Sc_St
Methylocella silvestris	CP001280.1	Methylocella silvestris BL2	0.656191	1.26054	-0.135352	0.190352	3817	GCb_Sc_St
Methylococcus capsulatus	AE017282.2	Methylococcus capsulatus str. Bath	0.813591	1.39278	-0.0621221	0.101879	2960	GCb_Sc_St
Methylomicrobium alcaliphilum	FO082060.1	Methylomicrobium alcaliphilum str. 20Z chromosome	0.571319	0.115517	-0.080576	0.174943	3982	GCb_Sc_St
Methylomonas denitrificans	CP014476.1	Methylomonas denitrificans strain FJG1	0.533571	0.353089	-0.0577897	0.136132	4504	GCb_Sc_St
Methylomonas methanica	CP002738.1	Methylomonas methanica MC09	0.524597	0.318411	-0.0569659	0.0720926	4490	GCb_Sc_St
Methylomonas sp.	CP014360.1	Methylomonas sp. DH-1	0.602711	0.757518	-0.0558765	0.322525	4113	GCb_Sc_St
Methylophaga frappieri	CP003380.1	Methylophaga frappieri strain JAM7	0.672337	-0.120184	-0.102445	0.0112845	2635	GCb_Sc_St
Methylophaga nitratireducenticrescens	CP003390.2	Methylophaga nitratireducenticrescens strain JAM1	0.723205	-0.303902	-0.115529	0.0223006	3023	GCb_Sc_St
Methylophilus sp.	CP012020.1	Methylophilus sp. TWE2	0.600065	0.141043	-0.0817867	0.161623	2744	GCb_Sc_St
Methylotenera mobilis	CP001672.1	Methylotenera mobilis JLW8	0.669737	-0.23673	-0.0659291	0.135485	2335	GCb_Sc_St
Methylotenera versatilis	CP002056.1	Methylotenera versatilis 301	0.79006	-0.507552	-0.0861223	0.0493844	2762	GCb_Sc_St
Methyloversatilis sp.	CP016448.1	Methyloversatilis sp. RAC08	0.749878	1.42318	-0.0717057	0.570087	3557	GCb_Sc_St
Methylovorus glucosetrophus	CP001674.1	Methylovorus glucosetrophus SIP3-4	0.55251	0.652544	-0.0873406	-0.00526863	2815	GCb_Sc_St
Methylovorus sp.	CP002252.1	Methylovorus sp. MP688	0.556185	0.736233	-0.0802763	-0.155922	2712	GCb_Sc_St
Micavibrio aeruginosavorus	CP003538.1	Micavibrio aeruginosavorus EPB	0.371177	0.573455	-0.112134	0.323362	2369	GCb_Sc_St
Microbacterium chocolatum	CP015810.1	Microbacterium chocolatum strain SIT 101	0.929916	2.3935	-0.12987	-0.262451	2770	GCb_Sc_St
Microbacterium paludicola	CP018134.1	Microbacterium paludicola strain CC3	0.914266	2.2424	-0.163852	0.26598	3063	GCb_Sc_St
Microbacterium sp.	CP014313.1	Microbacterium sp. PAMC 28756	0.936995	2.72433	-0.0492389	-0.542195	3233	GCb_Sc_St
Microbacterium testaceum	AP012052.1	Microbacterium testaceum StLB037 DNA	0.925509	2.33768	-0.139151	0.0162826	3676	GCb_Sc_St
Microbulbifer sp.	CP014143.1	Microbulbifer sp. CCB-MM1	0.799828	0.99182	-0.0986046	0.128693	3294	GCb_Sc_St
Microbulbifer thermotolerans	CP014864.1	Microbulbifer thermotolerans strain DAU221	0.76311	0.76112	-0.074391	0.235185	3088	GCb_Sc_St
Microcella alkaliphila	AP017315.1	Microcella alkaliphila DNA, strain: JAM AC0309	0.955687	2.04113	-0.0875204	-0.274633	2651	GCb_Sc_St
Micrococcus luteus	CP001628.1	Micrococcus luteus NCTC 2665	0.929584	2.87085	-0.147877	0.534396	2236	GCb_Sc_St
Microcoleus sp.	CP003630.1	Microcoleus sp. PCC 7113	0.869808	-0.187429	-0.103437	0.0263727	6025	GCb_Sc_St
Microcystis aeruginosa	CP012375.1	Microcystis aeruginosa NIES-2481	0.784077	-0.449596	-0.15683	0.239748	4292	GCb_Sc_St
Microcystis panniformis	CP011339.1	Microcystis panniformis FACHB-1757	0.829481	-0.498313	-0.141828	0.223304	5974	GCb_Sc_St
Microlunatus phosphovorus	AP012204.1	Microlunatus phosphovorus NM-1 DNA	0.88917	1.67709	-0.0534243	0.0736635	5359	GCb_Sc_St
Micromonospora aurantiaca	CP002162.1	Micromonospora aurantiaca ATCC 27029	0.922547	2.60602	-0.0220992	0.286704	6221	GCb_Sc_St
Micromonospora sp.	CP002399.1	Micromonospora sp. L5	0.921822	2.61813	-0.0211296	0.292431	6149	GCb_Sc_St
Microterricola viridarii	CP014145.1	Microterricola viridarii strain ERGS5:02	0.95798	2.07049	-0.0618327	0.230321	3054	GCb_Sc_St
Microvirga sp.	CP016616.1	Microvirga sp. V5/3M	0.853555	1.48341	-0.149644	0.204348	5201	GCb_Sc_St
Minicystis rosea	CP016211.1	Minicystis rosea strain DSM 24000	0.891989	1.87378	-0.122139	0.211931	14018	GCb_Sc_St
Mobiluncus curtisii	CP001992.1	Mobiluncus curtisii ATCC 43063	0.815278	0.382167	-0.119058	0.317722	1909	GCb_Sc_St
Modestobacter marinus	FO203431.1	Modestobacter marinus str. BC501 chromosome	0.925404	3.12423	-0.0689138	0.0979366	5446	GCb_Sc_St
Moorella glycerini	NZ_CELZ01000001.1	Moorella glycerini genome assembly strain_NMP_1, scaffold M_glycerini_NMP_DRAFT_scaffold-1, whole genome shotgun sequence	0.661331	0.502783	-0.0598795	-0.110665	3107	GCb_Sc_St
Moorella mulderi	NZ_LTBC01000001.1	Moorella mulderi DSM 14980 MOMU_contig000001, whole genome shotgun sequence	0.668331	0.485391	-0.0857891	0.200679	2809	GCb_Sc_St
Moorella thermoacetica	CP000232.1	Moorella thermoacetica ATCC 39073	0.701886	0.633235	-0.0921152	0.142305	2463	GCb_Sc_St
Moraxella bovoculi	CP011380.2	Moraxella bovoculi strain 57922	0.681201	-0.0600993	-0.103016	0.154233	1838	GCb_Sc_St
Moraxella catarrhalis	CP008804.1	Moraxella catarrhalis strain 25240	0.720254	-0.493954	-0.148209	0.101387	1711	GCb_Sc_St
Moraxella osloensis	AP017381.1	Moraxella osloensis DNA, strain: KMC41	0.527958	-0.232425	-0.0954934	0.100286	2186	GCb_Sc_St
Moraxella ovis	CP011158.1	Moraxella ovis strain 199/55	0.685512	-0.0566185	-0.106091	0.155347	1832	GCb_Sc_St
Morganella morganii	CP014026.1	Morganella morganii strain FDAARGOS_172	0.274886	0.335594	-0.0551376	0.236156	3533	GCb_Sc_St
Mucinivorans hirudinis	HG934468.1	Mucinivorans hirudinis complete genome	0.860518	-0.00245913	-0.0521563	-0.0514825	3015	St
Muricauda lutaonensis	CP011071.1	Muricauda lutaonensis strain CC-HSB-11	0.754937	0.0173771	-0.0505655	0.157544	2906	St
Muricauda ruestringensis	CP002999.1	Muricauda ruestringensis DSM 13258	0.802142	-0.314744	-0.0539571	0.237099	3429	GCb_Sc_St
Mycobacterium avium	CP016396.1	Mycobacterium avium strain RCAD0278	0.913738	2.13033	-0.0314243	0.215013	4374	GCb_Sc_St
Mycobacterium intracellulare	CP009499.1	Mycobacterium intracellulare 1956	0.933527	2.13898	0.0199392	-0.39364	4647	GCb_Sc_St
Mycobacterium phlei	CP014475.1	Mycobacterium phlei strain CCUG 21000	0.930042	2.30058	-0.0468799	0.280722	5149	GCb_Sc_St
Mycobacterium vaccae	CP011491.1	Mycobacterium vaccae 95051	0.919856	2.04401	-0.0295676	0.0486783	5722	GCb_Sc_St
Mycobacterium vanbaalenii	CP000511.1	Mycobacterium vanbaalenii PYR-1	0.930596	1.72797	-0.0636206	0.359474	5979	GCb_Sc_St
Mycoplasma parvum	CP006771.1	Mycoplasma parvum str. Indiana	0.812657	-1.68274	-0.0690727	-0.188522	581	GCb_Sc_St
Mycoplasma pneumoniae	CP017327.1	Mycoplasma pneumoniae strain FH 2009	0.584577	-0.354915	-0.131981	0.196769	702	GCb_Sc_St
Myroides odoratimimus	CP013690.1	Myroides odoratimimus strain PR63039	0.9071	-1.0083	-0.026954	0.0386805	3718	GCb_Sc_St
Myroides profundi	CP010817.1	Myroides profundi strain D25	0.89503	-1.05973	-0.018167	0.0280834	3548	GCb_Sc_St
Myroides sp.	CP017769.1	Myroides sp. ZB35	0.893895	-1.0302	-0.0248971	0.0390738	3421	GCb_Sc_St
Myxococcus fulvus	CP006003.1	Myxococcus fulvus 124B02	0.948903	2.27258	-0.0118307	0.268659	8492	GCb_Sc_St
Myxococcus hansupus	CP012109.1	Myxococcus hansupus strain mixupus	0.951297	2.02686	-0.0194887	0.258669	7753	GCb_Sc_St
Myxococcus stipitatus	CP004025.1	Myxococcus stipitatus DSM 14675	0.951876	2.01453	-0.0651854	0.312801	8043	GCb_Sc_St
Myxococcus xanthus	CP000113.1	Myxococcus xanthus DK 1622	0.95303	1.87427	-0.00583593	0.332449	7330	GCb_Sc_St
Nakamurella multipartita	CP001737.1	Nakamurella multipartita DSM 44233	0.888185	2.3022	-0.0644483	0.285318	5240	GCb_Sc_St
Natranaerobius thermophilus	CP001034.1	Natranaerobius thermophilus JW/NM-WN-LF	0.974325	-1.00983	-0.0475742	0.00866632	2881	GCb_Sc_St
Nautilia profundicola	CP001279.1	Nautilia profundicola AmH	0.861227	-1.02535	0.0316738	0.102647	1730	GCb_Sc_St
Neisseria elongata	CP007726.1	Neisseria elongata subsp. glycolytica ATCC 29315	0.600716	0.669494	-0.118196	0.352843	2060	GCb_Sc_St
Neisseria gonorrhoeae	CP016017.1	Neisseria gonorrhoeae strain 34769	0.66065	0.506954	-0.116689	0.340349	2183	GCb_Sc_St
Neisseria lactamica	FN995097.1	Neisseria lactamica 020-06 complete genome	0.643328	0.488542	-0.120555	0.323184	1968	GCb_Sc_St
Neisseria meningitidis	CP016683.1	Neisseria meningitidis strain M22191	0.666023	0.46973	-0.127307	0.325724	2047	GCb_Sc_St
Neomicrococcus aestuarii	CP018135.1	Neomicrococcus aestuarii strain B18	0.817382	1.00954	-0.15268	-0.254264	2219	GCb_Sc_St
Neorickettsia helminthoeca	CP007481.1	Neorickettsia helminthoeca str. Oregon	0.886555	-0.418584	-0.00280681	-0.0408313	868	GCb_Sc_St
Neorickettsia risticii	CP001431.1	Neorickettsia risticii str. Illinois	0.935912	-0.518498	-0.0239783	-0.0464251	898	GCb_Sc_St
Neorickettsia sennetsu	CP000237.1	Neorickettsia sennetsu strain Miyayama	0.938454	-0.520028	-0.0220995	-0.0619042	932	GCb_Sc_St
Niabella ginsenosidivorans	CP015772.1	Niabella ginsenosidivorans strain BS26	0.580947	-0.138454	-0.0159383	0.168005	4496	St
Nitratifractor salsuginis	CP002452.1	Nitratifractor salsuginis DSM 16511	0.76964	0.830555	-0.0952945	0.180632	2083	GCb_Sc_St
Nitratiruptor sp.	AP009178.1	Nitratiruptor sp. SB155-2 genomic DNA	0.83646	-0.481729	-0.0223651	0.173427	1841	GCb_Sc_St
Nitrobacter hamburgensis	CP000319.1	Nitrobacter hamburgensis X14	0.833711	1.16605	-0.104153	0.237172	3804	GCb_Sc_St
Nitrobacter winogradskyi	CP000115.1	Nitrobacter winogradskyi Nb-255	0.798497	1.34224	-0.0543392	-0.227341	3122	GCb_Sc_St
Nitrosomonas communis	CP011451.1	Nitrosomonas communis strain Nm2	0.820883	-0.214239	-0.0839293	-0.0601322	3073	GCb_Sc_St
Nitrosomonas europaea	AL954747.1	Nitrosomonas europaea ATCC 19718	0.594267	0.186029	-0.0776361	0.250731	2462	GCb_Sc_St
Nitrosomonas eutropha	CP000450.1	Nitrosomonas eutropha C91	0.71396	-0.00382576	-0.0763989	0.130706	2444	St
Nitrosomonas sp.	CP002552.1	Nitrosomonas sp. AL212	0.742329	-0.222712	-0.0712231	0.0457263	2826	GCb_Sc_St
Nitrosomonas ureae	CP013341.1	Nitrosomonas ureae strain Nm10	0.77412	-0.231775	-0.0684743	-0.0737316	2834	GCb_Sc_St
Nitrosospira multiformis	CP000103.1	Nitrosospira multiformis ATCC 25196	0.760135	0.472925	-0.041614	0.0692239	2757	GCb_Sc_St
Nocardia brasiliensis	CP003876.1	Nocardia brasiliensis ATCC 700358	0.893365	1.74305	-0.059186	0.315745	8414	GCb_Sc_St
Nocardia cyriacigeorgica	FO082843.1	Nocardia cyriacigeorgica GUH-2 chromosome complete genome	0.87287	1.76116	-0.0894107	0.442573	5476	GCb_Sc_St
Nocardia farcinica	AP006618.1	Nocardia farcinica IFM 10152 DNA	0.901501	2.32566	-0.0602719	0.0355813	5693	GCb_Sc_St
Nocardia nova	CP006850.1	Nocardia nova SH22a	0.854534	1.73187	-0.052649	0.0287901	7578	GCb_Sc_St
Nocardia seriolae	AP017900.1	Nocardia seriolae DNA, strain: UTF1	0.894848	1.79747	-0.0811059	0.214942	7533	GCb_Sc_St
Nocardioides dokdonensis	CP015079.1	Nocardioides dokdonensis FR1436	0.936355	2.96727	-0.118187	-0.0371611	4104	GCb_Sc_St
Nocardioides sp.	CP000509.1	Nocardioides sp. JS614	0.944533	2.72922	-0.104731	0.15138	4645	GCb_Sc_St
Nonlabens dokdonensis	CP001397.1	Nonlabens dokdonensis DSW-6	0.97242	-0.994045	-0.0579357	0.134224	3618	GCb_Sc_St
Nonlabens marinus	AP014548.1	Nonlabens marinus S1-08 DNA, nearly complete genome	0.94514	-0.585302	-0.0548289	0.181506	2790	GCb_Sc_St
Nonlabens sp.	CP011373.1	Nonlabens sp. MIC269	0.957591	-1.06011	-0.0558477	0.12735	2415	GCb_Sc_St
Nostoc punctiforme	CP001037.1	Nostoc punctiforme PCC 73102	0.928254	-0.595754	-0.108984	0.0787451	6087	GCb_Sc_St
Nostoc sp.	AP017295.1	Nostoc sp. NIES-3756 DNA	0.929238	-0.685963	-0.111434	0.0843246	5472	GCb_Sc_St
Novosphingobium aromaticivorans	CP000248.1	Novosphingobium aromaticivorans DSM 12444	0.82738	1.51735	-0.12279	0.142971	3324	GCb_Sc_St
Novosphingobium pentaromativorans	CP009291.1	Novosphingobium pentaromativorans US6-1	0.806836	1.35308	-0.137224	0.238423	3387	GCb_Sc_St
Obesumbacterium proteus	CP014608.1	Obesumbacterium proteus strain DSM 2777	0.664432	0.0900859	-0.0959098	0.15389	4384	GCb_Sc_St
Oceanimonas sp.	CP003171.1	Oceanimonas sp. GK1	0.670388	1.29473	-0.0151076	0.228212	3208	GCb_Sc_St
Oceanithermus profundus	CP002361.1	Oceanithermus profundus DSM 14977	0.953932	2.72037	-0.0428284	-0.320661	2226	GCb_Sc_St
Oceanobacillus iheyensis	BA000028.3	Oceanobacillus iheyensis HTE831 DNA	0.957175	-1.0848	-0.043203	0.0723875	3496	GCb_Sc_St
Odoribacter splanchnicus	CP002544.1	Odoribacter splanchnicus DSM 20712	0.66033	-0.211505	-0.0841009	0.161526	3495	GCb_Sc_St
Oenococcus oeni	CP000411.1	Oenococcus oeni PSU-1	0.883801	-0.639806	-0.15917	-0.0623982	1691	GCb_Sc_St
Oleispira antarctica	FO203512.1	Oleispira antarctica strain RB-8 sequence	0.86	-0.481074	-0.124835	0.124065	3919	GCb_Sc_St
Oligotropha carboxidovorans	CP002826.1	Oligotropha carboxidovorans OM5	0.782561	1.52363	-0.062341	-0.451553	3341	GCb_Sc_St
Olsenella sp.	CP012069.2	Olsenella sp. oral taxon 807 strain F0089	0.936125	1.21296	-0.0967008	0.135259	2317	GCb_Sc_St
Olsenella uli	CP002106.1	Olsenella uli DSM 7084	0.94426	1.64139	-0.165686	0.270116	1738	GCb_Sc_St
Opitutaceae bacterium	CP007053.1	Opitutaceae bacterium TAV5	0.820939	1.67032	-0.157725	-0.487859	5893	GCb_Sc_St
Opitutus terrae	CP001032.1	Opitutus terrae PB90-1	0.88201	1.48267	-0.0479842	0.218502	4611	GCb_Sc_St
Orientia tsutsugamushi	AP008981.1	Orientia tsutsugamushi str. Ikeda DNA	0.965267	-1.35474	-0.00565686	-0.165566	1967	GCb_Sc_St
Ornatilinea apprima	LGCL01000015.1	Ornatilinea apprima strain P3M-1 contig_1, whole genome shotgun sequence	0.588151	0.7613	-0.0583188	-0.206392	3240	GCb_Sc_St
Ornithobacterium rhinotracheale	CP003283.1	Ornithobacterium rhinotracheale DSM 15997	0.859204	-0.648732	-0.0409817	0.223246	2264	GCb_Sc_St
Oscillatoria acuminata	CP003607.1	Oscillatoria acuminata PCC 6304	0.55923	-0.0880886	-0.0990428	-0.0158263	5696	GCb_Sc_St
Oscillatoria nigro-viridis	CP003614.1	Oscillatoria nigro-viridis PCC 7112	0.789194	-0.165235	-0.112222	0.244498	5776	GCb_Sc_St
Oscillibacter valericigenes	AP012044.1	Oscillibacter valericigenes Sjm18-20 DNA	0.737043	0.661265	-0.0494846	0.0282271	4656	GCb_Sc_St
Ottowia thiooxydans	NZ_AUGX01000001.1	Ottowia thiooxydans DSM 14619 G518DRAFT_scaffold00001.1_C, whole genome shotgun sequence	0.828875	0.746724	-0.0909101	0.193117	6016	GCb_Sc_St
Owenweeksia hongkongensis	CP003156.1	Owenweeksia hongkongensis DSM 17368	0.88945	-0.541753	-0.0674714	0.0792826	3476	GCb_Sc_St
Paenibacillus durus	CP011114.1	Paenibacillus durus ATCC 35681	0.653875	0.424047	-0.0347112	0.0850555	4668	GCb_Sc_St
Paenibacillus larvae	CP003355.1	Paenibacillus larvae subsp. larvae DSM 25430	0.799671	-0.121609	-0.072662	0.065849	3901	GCb_Sc_St
Paenibacillus naphthalenovorans	CP013652.1	Paenibacillus naphthalenovorans strain 32O-Y	0.642426	0.275728	-0.0305146	0.0292178	5054	GCb_Sc_St
Paenibacillus peoriae	CP011512.1	Paenibacillus peoriae strain HS311	0.755124	-0.100585	-0.0648615	0.0592741	4884	GCb_Sc_St
Paenibacillus polymyxa	CP011420.1	Paenibacillus polymyxa strain ATCC 15970	0.758115	-0.107544	-0.0635625	0.0615034	4623	GCb_Sc_St
Paludibacter propionicigenes	CP002345.1	Paludibacter propionicigenes WB4	0.889552	-0.554847	-0.0726746	0.123618	3020	GCb_Sc_St
Pandoraea apista	CP010518.3	Pandoraea apista strain TF81F4	0.805291	1.13781	-0.0344159	0.275366	4534	GCb_Sc_St
Pandoraea faecigallinarum	CP011807.2	Pandoraea faecigallinarum strain DSM 23572	0.816491	1.27491	-0.0271198	0.286449	4306	GCb_Sc_St
Pandoraea norimbergensis	CP013480.2	Pandoraea norimbergensis strain DSM 11628	0.795749	1.20624	-0.032472	0.283457	5073	GCb_Sc_St
Pandoraea oxalativorans	CP011253.3	Pandoraea oxalativorans strain DSM 23570	0.812146	1.22447	-0.0270509	0.30768	4616	GCb_Sc_St
Pandoraea pnomenusa	CP015371.1	Pandoraea pnomenusa strain MCB032	0.834787	1.43085	-0.0238373	0.253231	4550	GCb_Sc_St
Pannonibacter phragmitetus	CP013068.1	Pannonibacter phragmitetus strain 31801	0.719828	1.38716	-0.139661	0.153199	4656	GCb_Sc_St
Pantoea agglomerans	CP014129.1	Pantoea agglomerans strain FDAARGOS_160	0.518973	0.606405	-0.038006	0.258379	3576	GCb_Sc_St
Pantoea ananatis	AP012032.2	Pantoea ananatis AJ13355 DNA	0.580834	0.439177	-0.0510728	0.222042	3787	GCb_Sc_St
Pantoea rwandensis	CP009454.1	Pantoea rwandensis strain ND04	0.529748	0.439372	-0.037557	0.23988	3767	GCb_Sc_St
Pantoea sp.	CP009880.2	Pantoea sp. PSNIH1	0.434177	0.697145	-0.0148792	0.247594	3103	GCb_Sc_St
Pantoea vagans	CP002206.1	Pantoea vagans C9-1	0.516659	0.62174	-0.0382075	0.26469	3664	GCb_Sc_St
Parabacteroides distasonis	CP000140.1	Parabacteroides distasonis ATCC 8503	0.643779	-0.000435429	-0.0699412	0.0255663	3850	Sc_St
Parabacteroides sp.	CP015402.1	Parabacteroides sp. YL27	0.755651	0.3451	-0.0810374	0.211977	2542	GCb_Sc_St
Parachlamydia acanthamoebae	FR872580.1	Parachlamydia acanthamoebae UV-7	0.885658	-0.662938	-0.130033	0.115023	2788	GCb_Sc_St
Parageobacillus thermoglucosidans	CP016916.1	Parageobacillus thermoglucosidans strain TM242	0.530227	-0.182563	-0.0448382	0.111579	3564	GCb_Sc_St
Parascardovia denticolens	AP012333.1	Parascardovia denticolens DSM 10105 = JCM 12538 DNA	0.797247	1.03154	-0.204588	0.285846	1548	GCb_Sc_St
Parvibaculum lavamentivorans	CP000774.1	Parvibaculum lavamentivorans DS-1	0.745433	1.44397	-0.0771647	-0.508409	3636	GCb_Sc_St
Parvularcula bermudensis	CP002156.1	Parvularcula bermudensis HTCC2503 strain HTCC2503	0.697483	0.918942	-0.14424	0.19983	2687	GCb_Sc_St
Pasteurella multocida	CP019081.1	Pasteurella multocida strain Razi 0002	0.727409	-0.63179	-0.126514	0.164994	1884	GCb_Sc_St
Paucibacter sp.	CP013692.1	Paucibacter sp. KCTC 42545	0.734865	1.32341	-0.090994	0.218214	4189	GCb_Sc_St
Pectobacterium atrosepticum	CP009125.1	Pectobacterium atrosepticum strain 21A	0.604223	0.228313	-0.0493376	0.187631	4360	GCb_Sc_St
Pectobacterium carotovorum	CP009678.1	Pectobacterium carotovorum subsp. odoriferum strain BC S7	0.589543	0.293946	-0.0511968	0.213507	3817	GCb_Sc_St
Pectobacterium sp.	CP003415.1	Pectobacterium sp. SCC3193	0.616433	0.182316	-0.0549267	0.189308	4705	GCb_Sc_St
Pectobacterium wasabiae	CP001790.1	Pectobacterium wasabiae WPP163	0.594407	0.207144	-0.0670239	0.163231	4434	GCb_Sc_St
Pediococcus acidilactici	CP018763.1	Pediococcus acidilactici strain BCC1	0.706947	-0.392417	-0.0838415	0.126129	1921	GCb_Sc_St
Pediococcus claussenii	CP014936.1	Pediococcus claussenii strain TMW 2.54	0.917933	-0.9669	-0.0918906	0.0808678	1723	GCb_Sc_St
Pediococcus damnosus	CP012294.1	Pediococcus damnosus strain TMW 2.1536	0.867323	-0.779907	-0.119894	0.0339734	1931	GCb_Sc_St
Pediococcus pentosaceus	CP015918.1	Pediococcus pentosaceus strain wikim20	0.896738	-0.927315	-0.142776	0.105667	1583	GCb_Sc_St
Pedobacter cryoconitis	CP014504.1	Pedobacter cryoconitis strain PAMC 27485	0.87353	-0.610404	-0.0613499	0.0812063	4922	GCb_Sc_St
Pedobacter heparinus	CP001681.1	Pedobacter heparinus DSM 2366	0.714368	-0.316625	-0.0409098	0.2073	4251	GCb_Sc_St
Pedobacter saltans	CP002545.1	Pedobacter saltans DSM 12145	0.942007	-0.840115	-0.0224135	0.0328581	3792	GCb_Sc_St
Pedobacter sp.	CP012996.1	Pedobacter sp. PACM 27299	0.810583	-0.436697	-0.0371401	0.0823393	4879	GCb_Sc_St
Pedobacter steynii	CP017141.1	Pedobacter steynii strain DX4	0.751187	-0.360299	-0.0340951	0.063913	5242	GCb_Sc_St
Pelagibacterium halotolerans	CP003075.1	Pelagibacterium halotolerans B2	0.763944	1.2234	-0.138732	-0.0705824	3878	GCb_Sc_St
Pelobacter acetylenicus	CP015455.1	Pelobacter acetylenicus strain DSM 3246	0.712367	0.848658	-0.128433	0.125939	2728	GCb_Sc_St
Pelobacter carbinolicus	CP000142.2	Pelobacter carbinolicus DSM 2380	0.747138	0.579109	-0.176468	0.317838	3303	GCb_Sc_St
Pelobacter propionicus	CP000482.1	Pelobacter propionicus DSM 2379	0.863861	1.15752	-0.0468554	0.00160152	3576	GCb_Sc
Pelobacter sp.	CP015519.1	Pelobacter sp. SFB93	0.758998	0.524997	-0.155917	0.0655955	2733	GCb_Sc_St
Pelodictyon phaeoclathratiforme	CP001110.1	Pelodictyon phaeoclathratiforme BU-1	0.757347	0.11542	-0.129047	0.0576692	2706	GCb_Sc_St
Pelosinus fermentans	CP010978.1	Pelosinus fermentans JBW45	0.904987	-0.696232	-0.0771496	0.0306337	4743	GCb_Sc_St
Pelosinus sp.	CP008852.1	Pelosinus sp. UFO1	0.944555	-0.811141	-0.083438	0.0252807	4759	GCb_Sc_St
Pelotomaculum thermopropionicum	AP009389.1	Pelotomaculum thermopropionicum SI DNA	0.684218	0.454811	-0.013951	0.401741	2919	GCb_Sc_St
Persephonella marina	CP001230.1	Persephonella marina EX-H1	0.478893	-0.781271	0.0418136	-0.306916	1981	GCb_Sc_St
Petrotoga mobilis	NC_010003.1	Petrotoga mobilis SJ95	0.950095	-1.06807	0.0119179	0.0741833	1885	GCb_Sc_St
Photorhabdus asymbiotica	FM162591.1	Photorhabdus asymbiotica ATCC43949 complete genome	0.855539	-0.426427	-0.0979849	0.0899375	4352	GCb_Sc_St
Photorhabdus luminescens	NC_005126.1	Photorhabdus luminescens subsp. laumondii TTO1 complete genome	0.831736	-0.384964	-0.101028	0.0947946	4341	GCb_Sc_St
Photorhabdus temperata	CP011104.1	Photorhabdus temperata subsp. thracensis strain DSM 15199	0.758618	-0.287324	-0.10171	0.143605	3924	GCb_Sc_St
Phycisphaera mikurensis	AP012338.1	Phycisphaera mikurensis NBRC 102666 DNA	0.948092	2.91556	-0.0616667	-0.0173408	3203	GCb_Sc_St
Pimelobacter simplex	CP009896.1	Pimelobacter simplex strain VKM Ac-2033D	0.951834	3.51243	-0.117628	-0.321042	5426	GCb_Sc_St
Pirellula sp	CP011272.1	Pirellula sp. SH-Sr6A	0.838886	0.426245	-0.0769131	0.0817883	5328	GCb_Sc_St
Pirellula staleyi	CP001848.1	Pirellula staleyi DSM 6068	0.761023	0.808009	-0.056769	-0.335638	4717	GCb_Sc_St
Piscirickettsia salmonis	CP013975.1	Piscirickettsia salmonis strain CGR02	0.848808	-0.631494	-0.111192	0.0382908	2879	GCb_Sc_St
Planctomyces brasiliensis	CP002546.1	Planctomyces brasiliensis DSM 5305	0.774701	0.575465	-0.133723	0.528481	4750	GCb_Sc_St
Planctomyces limnophilus	CP001744.1	Planctomyces limnophilus DSM 3776	0.745305	0.388044	-0.0765708	-0.226096	4198	GCb_Sc_St
Planctomyces sp.	CP011270.1	Planctomyces sp. SH-PL14	0.926916	1.77464	-0.0466158	0.00642644	6521	GCb_Sc_St
Planctomycetes bacterium	CP017641.1	Planctomycetes bacterium NH11	0.792861	0.521863	-0.0446205	0.293128	6627	GCb_Sc_St
Planococcus antarcticus	CP016534.2	Planococcus antarcticus DSM 14505	0.801295	-0.240965	-0.0787845	0.148153	3399	GCb_Sc_St
Planococcus donghaensis	CP016543.2	Planococcus donghaensis strain DSM 22276	0.883886	-0.641128	-0.0891892	0.180863	3064	GCb_Sc_St
Planococcus halocryophilus	CP016537.2	Planococcus halocryophilus strain DSM 24743	0.888033	-0.643677	-0.0930252	0.172719	3183	GCb_Sc_St
Planococcus maritimus	CP016538.2	Planococcus maritimus strain DSM 17275	0.623059	0.125813	-0.0761899	0.203572	3067	GCb_Sc_St
Planococcus plakortidis	CP016539.2	Planococcus plakortidis strain DSM 23997	0.52184	0.448216	-0.0535096	0.209797	3017	GCb_Sc_St
Plautia stali	AP012551.1	Plautia stali symbiont DNA	0.540634	0.808885	-0.0552561	0.323074	5122	GCb_Sc_St
Pluralibacter gergoviae	CP009450.1	Pluralibacter gergoviae strain FB2	0.72877	1.10993	-0.0237551	0.22467	4813	GCb_Sc_St
Polaribacter reichenbachii	CP019419.1	Polaribacter reichenbachii strain 6Alg 8T	0.972988	-1.74706	-0.102364	0.223786	3337	GCb_Sc_St
Polaribacter sp.	CP004349.1	Polaribacter sp. MED152	0.964509	-1.59611	-0.0935645	0.208849	2635	GCb_Sc_St
Polaribacter vadi	CP017477.1	Polaribacter vadi strain LPB0003	0.978222	-1.70478	-0.0999109	0.238988	3144	GCb_Sc_St
Polaromonas naphthalenivorans	CP000529.1	Polaromonas naphthalenivorans CJ2	0.758421	1.33476	-0.0626348	0.439191	4084	GCb_Sc_St
Polaromonas sp.	CP000316.1	Polaromonas sp. JS666	0.799494	1.22703	-0.0933068	0.565352	4817	GCb_Sc_St
Polyangium brachysporum	CP011371.1	Polyangium brachysporum strain DSM 7029	0.885932	1.8164	-0.0659642	0.371063	5557	GCb_Sc_St
Polymorphum gilvum	CP002568.1	Polymorphum gilvum SL003B-26A1	0.853073	2.02667	-0.101478	-0.0713342	4324	GCb_Sc_St
Polynucleobacter asymbioticus	CP000655.1	Polynucleobacter asymbioticus QLW-P1DMWA-1	0.820634	-0.381886	-0.168211	0.0681334	2077	GCb_Sc_St
Polynucleobacter duraquae	CP007501.1	Polynucleobacter duraquae strain MWH-MoK4	0.822604	-0.329889	-0.165191	-0.0268319	2059	GCb_Sc_St
Polynucleobacter necessarius	CP001010.1	Polynucleobacter necessarius subsp. necessarius STIR1	0.794497	-0.305418	-0.18149	0.0891111	1508	GCb_Sc_St
Pontibacter korlensis	CP009621.1	Pontibacter korlensis strain X14-1T	0.696226	0.133746	-0.0383704	0.118316	3964	St
Porphyrobacter neustonensis	CP016033.1	Porphyrobacter neustonensis strain DSM 9434	0.754934	1.41246	-0.122262	0.510842	2728	GCb_Sc_St
Porphyrobacter sp.	CP017113.1	Porphyrobacter sp. LM 6	0.771786	1.46998	-0.109427	0.185702	2842	GCb_Sc_St
Porphyromonas asaccharolytica	CP002689.1	Porphyromonas asaccharolytica DSM 20707	0.761458	0.565418	-0.105884	0.105646	1699	GCb_Sc_St
Porphyromonas gingivalis	AP012203.1	Porphyromonas gingivalis TDC60 DNA	0.823517	0.204614	-0.0909542	0.101638	2216	GCb_Sc_St
Pragia fontium	CP010423.1	Pragia fontium strain 24613	0.659967	-0.156375	-0.123209	0.0730908	3266	GCb_Sc_St
Prochlorococcus marinus	BX548175.1	Prochlorococcus marinus MIT9313 complete genome	0.816164	0.0751556	-0.108938	0.0411458	2850	GCb_Sc_St
Prochlorococcus sp.	CP007754.1	Prochlorococcus sp. MIT 0801	0.971839	-1.21013	-0.0654617	0.156012	2287	GCb_Sc_St
Propionibacterium acidipropionici	CP014352.1	Propionibacterium acidipropionici strain ATCC 55737	0.907594	2.05224	-0.103291	0.374863	3184	GCb_Sc_St
Propionibacterium acnes	CP012355.1	Propionibacterium acnes strain PA_15_1_R1	0.870072	0.837876	-0.219985	0.300317	2260	GCb_Sc_St
Propionibacterium avidum	CP005287.1	Propionibacterium avidum 44067	0.851624	1.26115	-0.233663	0.485124	2242	GCb_Sc_St
Propionibacterium sp.	CP017040.1	Propionibacterium sp. oral taxon 193 strain F0672	0.876248	0.815735	-0.204453	0.298872	2285	GCb_Sc_St
Prosthecochloris aestuarii	CP001108.1	Prosthecochloris aestuarii DSM 271	0.725214	0.344387	-0.0891989	-0.197483	2263	GCb_Sc_St
Prosthecochloris sp.	CP016432.1	Prosthecochloris sp. CIB 2401	0.788214	0.354345	-0.0773719	0.140376	2200	GCb_Sc_St
Proteus mirabilis	CP015347.1	Proteus mirabilis strain AOUC-001	0.879801	-0.720232	-0.136776	0.105346	3839	GCb_Sc_St
Providencia rettgeri	CP017671.1	Providencia rettgeri strain RB151	0.884693	-0.619002	-0.108781	0.127816	4381	GCb_Sc_St
Providencia stuartii	CP014024.1	Providencia stuartii strain FDAARGOS_145	0.844971	-0.553034	-0.109327	0.112161	3781	GCb_Sc_St
Pseudarthrobacter chlorophenolicus	CP001341.1	Arthrobacter chlorophenolicus A6	0.91045	1.50971	-0.0817126	0.381719	3883	GCb_Sc_St
Pseudarthrobacter phenanthrenivorans	CP002379.1	Arthrobacter phenanthrenivorans Sphe3	0.922388	1.42887	-0.0748229	0.316425	3843	GCb_Sc_St
Pseudoalteromonas atlantica	CP000388.1	Pseudoalteromonas atlantica T6c	0.826132	-0.26546	-0.0752494	0.0706638	4281	GCb_Sc_St
Pseudoalteromonas haloplanktis	NC_007481.1	Pseudoalteromonas haloplanktis str. TAC125 chromosome I	0.752388	-0.655092	-0.0865959	0.0850175	3314	GCb_Sc_St
Pseudogulbenkiania sp.	AP012224.1	Pseudogulbenkiania sp. NH8B DNA	0.87316	1.74324	-0.0889677	0.214228	4015	GCb_Sc_St
Pseudohongiella spirulinae	CP013189.1	Pseudohongiella spirulinae strain KCTC 32221	0.622827	0.433225	-0.0702506	0.176997	2988	GCb_Sc_St
Pseudomonadaceae bacterium	CP012364.1	Pseudomonadaceae bacterium E1148	0.595834	-0.191428	-0.116422	0.0165146	2068	GCb_Sc_St
Pseudomonas aeruginosa	CP016214.1	Pseudomonas aeruginosa strain PA121617	0.860417	1.99286	-0.0176444	0.412316	5766	GCb_Sc_St
Pseudomonas brassicacearum	CP002585.1	Pseudomonas brassicacearum subsp. brassicacearum NFM421	0.811517	1.22951	-0.0598946	0.227548	6095	GCb_Sc_St
Pseudomonas fluorescens	CP012400.1	Pseudomonas fluorescens strain LBUM636	0.785135	1.23436	-0.0516428	0.237245	6160	GCb_Sc_St
Pseudomonas putida	CP016634.1	Pseudomonas putida strain IEC33019	0.831288	1.38278	-0.0520677	0.226917	5172	GCb_Sc_St
Pseudomonas syringae	AE016853.1	Pseudomonas syringae pv. tomato str. DC3000	0.787426	0.93259	-0.0545621	0.206585	5481	GCb_Sc_St
Pseudonocardia dioxanivorans	CP002593.1	Pseudonocardia dioxanivorans CB1190	0.944655	2.64536	-0.0979415	0.535525	6493	GCb_Sc_St
Pseudonocardia sp.	CP013854.1	Pseudonocardia sp. HH130630-07	0.930334	2.81902	-0.0274602	0.219301	5418	GCb_Sc_St
Pseudothermotoga elfii	NC_022792.1	Pseudothermotoga elfii DSM 9442 = NBRC 107921 DNA	0.831167	-0.627348	0.0247511	-0.233634	2005	GCb_Sc_St
Pseudothermotoga lettingae	CP000812.1	Thermotoga lettingae TMO	0.827971	-0.627761	0.0247812	-0.235124	2032	GCb_Sc_St
Pseudothermotoga thermarum	CP002351.1	Thermotoga thermarum DSM 5069	0.7248	-0.633448	-0.00656703	0.233903	1939	GCb_Sc_St
Pseudovibrio sp.	CP003147.1	Pseudovibrio sp. FO-BEG1	0.776396	0.393825	-0.167457	0.141009	5070	GCb_Sc_St
Pseudoxanthomonas spadix	CP003093.2	Pseudoxanthomonas spadix BD-a59	0.782246	1.84661	-0.0431602	0.307026	3149	GCb_Sc_St
Pseudoxanthomonas suwonensis	CP011144.1	Pseudoxanthomonas suwonensis strain J1	0.842593	2.76655	0.0615716	-0.665685	3014	GCb_Sc_St
Psychrobacter alimentarius	CP014945.1	Psychrobacter alimentarius strain PAMC 27889	0.773122	-0.353699	-0.113404	0.0739672	2661	GCb_Sc_St
Psychrobacter arcticus	CP000082.1	Psychrobacter arcticus 273-4	0.725076	-0.360028	-0.129091	0.067919	2120	GCb_Sc_St
Psychrobacter cryohalolentis	CP000323.1	Psychrobacter cryohalolentis K5	0.740354	-0.401928	-0.128642	0.0661841	2467	GCb_Sc_St
Psychrobacter sp.	CP012969.1	Psychrobacter sp. AntiMn-1	0.726835	-0.238578	-0.102155	0.0777379	2844	GCb_Sc_St
Psychrobacter urativorans	CP012678.1	Psychrobacter urativorans strain R10.10B	0.702962	-0.404919	-0.120487	0.028117	2198	GCb_Sc_St
Psychroflexus torquis	CP003879.1	Psychroflexus torquis ATCC 700755	0.969863	-0.951544	-0.0678162	0.132153	3526	GCb_Sc_St
Psychromonas ingrahamii	NC_008709.1	Psychromonas ingrahamii 37	0.842814	-0.557094	-0.112357	0.0254135	3544	GCb_Sc_St
Psychromonas sp.	CP004404.1	Psychromonas sp. CNPT3	0.82133	-0.726219	-0.106855	0.0364358	2580	GCb_Sc_St
Rahnella aquatilis	CP003403.1	Rahnella aquatilis HX2	0.546683	0.329382	-0.0560595	0.266334	4443	GCb_Sc_St
Rahnella sp.	CP002505.1	Rahnella sp. Y9602	0.528007	0.350941	-0.0685509	0.272544	4391	GCb_Sc_St
Ralstonia solanacearum	CP015115.1	Ralstonia solanacearum strain EP1	0.856674	1.90775	-0.0451632	0.440721	3474	GCb_Sc_St
Ramlibacter tataouinensis	CP010951.1	Ramlibacter tataouinensis strain 5-10	0.906765	2.04823	-0.0454784	0.627461	4015	GCb_Sc_St
Raoultella ornithinolytica	CP017802.1	Raoultella ornithinolytica strain MG	0.570335	0.669883	-0.0435387	0.227221	5122	GCb_Sc_St
Rathayibacter toxicus	CP013292.1	Rathayibacter toxicus strain WAC3373	0.91744	1.03332	-0.130139	-0.175881	1957	GCb_Sc_St
Rathayibacter tritici	CP015515.1	Rathayibacter tritici strain NCPPB 1953	0.947293	2.2421	-0.114443	-0.187182	2866	GCb_Sc_St
Renibacterium salmoninarum	CP000910.1	Renibacterium salmoninarum ATCC 33209	0.841373	0.448161	-0.0929035	-0.00193248	3507	GCb_Sc
Rhizobium etli	CP013500.1	Rhizobium etli strain N561	0.716218	1.31278	-0.156061	0.0962225	4280	GCb_Sc_St
Rhizobium phaseoli	CP013585.1	Rhizobium phaseoli strain N161	0.714649	1.35303	-0.155542	0.0783254	4299	GCb_Sc_St
Rhizobium sp.	HG916852.1	Rhizobium sp. LPU83 main chrosome complete genome	0.804728	1.1284	-0.145622	0.170896	4143	GCb_Sc_St
Rhizobium tropici	CP004015.1	Rhizobium tropici CIAT 899	0.656339	1.16894	-0.179851	0.105711	3670	GCb_Sc_St
Rhodanobacter denitrificans	CP003470.1	Rhodanobacter denitrificans strain 2APBS1	0.841639	1.81488	-0.0281402	0.493023	3824	GCb_Sc_St
Rhodococcus aetherivorans	CP011341.1	Rhodococcus aetherivorans strain IcdP1	0.939512	2.34735	-0.0717128	0.077845	4934	GCb_Sc_St
Rhodococcus erythropolis	CP007255.1	Rhodococcus erythropolis R138	0.877379	1.0078	-0.0876123	0.285711	5585	GCb_Sc_St
Rhodococcus fascians	CP015235.1	Rhodococcus fascians D188	0.900183	1.31017	-0.0920311	0.231492	4804	GCb_Sc_St
Rhodococcus opacus	CP009111.1	Rhodococcus opacus strain 1CP	0.93852	1.72344	-0.0666793	0.317497	6991	GCb_Sc_St
Rhodococcus pyridinivorans	CP006996.1	Rhodococcus pyridinivorans SB3094	0.913586	2.18619	-0.147585	-0.358958	4723	GCb_Sc_St
Rhodoferax antarcticus	CP019240.1	Rhodoferax antarcticus strain DSM 24876	0.685629	0.892337	-0.0637404	0.189779	3503	GCb_Sc_St
Rhodoferax ferrireducens	CP000267.1	Rhodoferax ferrireducens T118	0.747717	1.0021	-0.0742135	0.119224	4170	GCb_Sc_St
Rhodoferax saidenbachensis	CP019239.1	Rhodoferax saidenbachensis strain DSM 22694	0.769843	1.12831	-0.0749131	0.351362	3869	GCb_Sc_St
Rhodoferax sp.	CP019236.1	Rhodoferax sp. DCY110	0.852679	1.86041	-0.0596024	0.477089	5109	GCb_Sc_St
Rhodoluna lacicola	CP007490.1	Candidatus Rhodoluna lacicola strain MWH-Ta8	0.590939	0.128269	-0.137848	0.197272	1364	GCb_Sc_St
Rhodomicrobium vannielii	CP002292.1	Rhodomicrobium vannielii ATCC 17100	0.821439	1.19696	-0.121168	0.382548	3563	GCb_Sc_St
Rhodopirellula baltica	NC_005027.1	Rhodopirellula baltica SH 1 chromosome	0.719568	0.458026	-0.103068	0.182704	7325	GCb_Sc_St
Rhodopseudomonas palustris	NC_005296.1	Rhodopseudomonas palustris CGA009 complete genome	0.79248	1.71333	-0.0729509	0.043469	4789	GCb_Sc_St
Rhodospirillum rubrum	CP003046.1	Rhodospirillum rubrum F11	0.666133	1.56744	-0.17348	0.0523703	3878	GCb_Sc_St
Rhodothermus marinus	CP001807.1	Rhodothermus marinus DSM 4252	0.82131	1.65114	0.0197853	-0.32647	2766	GCb_Sc_St
Rickettsia japonica	AP017602.1	Rickettsia japonica DNA, strain: YH_M	0.960341	-1.2186	-0.0473764	-0.0532967	1123	GCb_Sc_St
Rickettsia monacensis	LN794217.1	Rickettsia monacensis, strain IrR/Munich	0.96541	-1.21395	-0.0529637	-0.0463371	1640	GCb_Sc_St
Rickettsia prowazekii	CP014865.1	Rickettsia prowazekii strain Naples-1	0.979632	-1.50262	-0.0573857	-0.135916	855	GCb_Sc_St
Rickettsia rhipicephali	CP013133.1	Rickettsia rhipicephali strain HJ#5	0.964588	-1.22965	-0.0438575	-0.0752979	1153	GCb_Sc_St
Rickettsia rickettsii	CP018914.1	Rickettsia rickettsii strain Iowa isolate Small Clone	0.961411	-1.2102	-0.0467334	-0.0585836	1378	GCb_Sc_St
Rickettsiales bacterium	CP009217.2	Rickettsiales bacterium Ac37b	0.97586	-1.42376	-0.0527968	-0.215824	1712	GCb_Sc_St
Riemerella anatipestifer	CP007204.1	Riemerella anatipestifer Yb2	0.930044	-0.935723	-0.043452	0.111274	2019	GCb_Sc_St
Robiginitalea biformata	CP001712.1	Robiginitalea biformata HTCC2501	0.798391	0.840611	-0.012322	0.442069	3210	GCb_Sc_St
Roseateles depolymerans	CP013729.1	Roseateles depolymerans strain KCTC 42856	0.846465	1.5439	-0.0489301	0.672061	4773	GCb_Sc_St
Roseiflexus castenholzii	CP000804.1	Roseiflexus castenholzii DSM 13941	0.722753	0.838706	-0.0525587	0.144519	4330	GCb_Sc_St
Roseiflexus sp.	CP000686.1	Roseiflexus sp. RS-1	0.737335	0.827353	-0.0497818	0.179695	4517	GCb_Sc_St
Rothia aeria	AP017895.1	Rothia aeria DNA	0.79515	0.741776	-0.127606	0.0651689	2799	GCb_Sc_St
Rothia dentocariosa	CP002280.1	Rothia dentocariosa ATCC 17931	0.789853	0.448001	-0.174782	-0.0237001	2217	GCb_Sc_St
Rothia mucilaginosa	AP014938.1	Rothia mucilaginosa DNA, strain: NUM-Rm6536	0.720067	0.972168	-0.254494	0.459812	1762	GCb_Sc_St
Rubrivivax gelatinosus	AP012320.1	Rubrivivax gelatinosus IL144 DNA	0.870405	2.69348	-0.114737	0.657942	4694	GCb_Sc_St
Rubrobacter radiotolerans	CP007514.1	Rubrobacter radiotolerans strain RSPS-4	0.946585	1.80052	-0.0260583	0.117848	2772	GCb_Sc_St
Rubrobacter xylanophilus	CP000386.1	Rubrobacter xylanophilus DSM 9941	0.970495	2.3232	-0.00221168	0.318194	3140	GCb_Sc_St
Rufibacter sp.	CP010776.1	Rufibacter sp. DG15C	0.678152	0.400815	-0.0705091	0.170859	3071	GCb_Sc_St
Rufibacter tibetensis	CP012643.1	Rufibacter tibetensis strain 1351	0.732976	0.193653	-0.0756564	0.191034	3829	GCb_Sc_St
Ruminiclostridium sp.	CP015400.1	Ruminiclostridium sp. KB18	0.807773	0.934925	0.021452	-0.200094	3566	GCb_Sc_St
Ruminiclostridium thermocellum	CP016502.1	Ruminiclostridium thermocellum DSM 2360	0.794451	-0.473582	0.0398259	0.0193282	3071	GCb_Sc_St
Ruminococcus albus	CP002403.1	Ruminococcus albus 7	0.568621	-0.109264	-0.0254645	0.0791079	3178	St
Rummeliibacillus stabekisii	CP014806.1	Rummeliibacillus stabekisii strain PP9	0.93461	-0.785023	-0.0775957	0.0991421	3180	GCb_Sc_St
Saccharomonospora viridis	CP001683.1	Saccharomonospora viridis DSM 43017	0.90719	1.52392	-0.0530189	0.54226	3827	GCb_Sc_St
Saccharophagus degradans	CP000282.1	Saccharophagus degradans 2-40	0.634249	-0.220037	-0.0609641	0.133975	4007	GCb_Sc_St
Saccharopolyspora erythraea	AM420293.1	Saccharopolyspora erythraea NRRL2338 complete genome	0.928985	2.34475	-0.0209308	0.327935	7197	GCb_Sc_St
Saccharopolyspora rectivirgula	NZ_JNVU01000001.1	Saccharopolyspora rectivirgula strain DSM 43113 contig00001, whole genome shotgun sequence	0.884072	2.18481	0.00997274	-0.169561	3432	GCb_Sc_St
Saccharothrix espanaensis	HE804045.1	Saccharothrix espanaensis DSM 44229 complete genome	0.934691	2.49708	-0.0127322	0.358583	8423	GCb_Sc_St
Salegentibacter sp.	CP012872.1	Salegentibacter sp. T436	0.872486	-0.782811	-0.0788418	0.046689	3438	GCb_Sc_St
Salimicrobium jeotgali	CP011361.3	Salimicrobium jeotgali strain MJ3	0.663047	0.0633321	-0.0379579	0.068843	2589	St
Salinicoccus halodurans	CP011366.1	Salinicoccus halodurans strain H3B36	0.569123	-0.00896965	-0.00689039	0.133051	2582	St
Salinispora arenicola	CP000850.1	Salinispora arenicola CNS-205	0.918038	1.80791	-0.0377262	0.149421	4917	GCb_Sc_St
Salinispora tropica	CP000667.1	Salinispora tropica CNB-440	0.920437	1.78456	-0.0481915	0.173725	4536	GCb_Sc_St
Salmonella bongori	FR877557.1	Salmonella bongori NCTC 12419, culture collection SGSC SARC11	0.52567	0.251199	-0.0754055	0.195925	3864	GCb_Sc_St
Salmonella enterica	CP017621.1	Salmonella enterica subsp. enterica serovar Typhimurium strain 22792	0.427668	0.380932	-0.0574486	0.102539	4382	GCb_Sc_St
Salmonella typhimurium	AE006468.2	Salmonella enterica subsp. enterica serovar Typhimurium str. LT2	0.513952	0.35624	-0.065794	0.18992	4452	GCb_Sc_St
Sandarakinorhabdus limnophila	NZ_ATVO01000001.1	Sandarakinorhabdus limnophila DSM 17366 G566DRAFT_scaffold00010.10_C, whole genome shotgun sequence	0.523482	1.29595	-0.123878	0.358452	2395	GCb_Sc_St
Sanguibacter keddieii	CP001819.1	Sanguibacter keddieii DSM 10542	0.94663	2.54698	-0.137986	0.496337	3708	GCb_Sc_St
Scardovia inopinata	AP012334.1	Scardovia inopinata JCM 12537 DNA	0.749392	0.129638	-0.159773	-0.287725	1445	GCb_Sc_St
Sebaldella termitidis	CP001739.1	Sebaldella termitidis ATCC 33386	0.782921	-1.05735	0.158191	-0.0971578	4076	GCb_Sc_St
Secondary endosymbiont	CP003547.1	Secondary endosymbiont of Heteropsylla cubana	0.94252	-1.00347	-0.138178	-0.0410166	576	GCb_Sc_St
Sedimenticola thiotaurini	CP011412.1	Sedimenticola thiotaurini strain SIP-G1	0.687074	0.902231	-0.049582	0.120308	3301	GCb_Sc_St
Sediminicola sp.	CP010535.1	Sediminicola sp. YIK13	0.845868	-0.48996	-0.0333161	0.0737953	2904	GCb_Sc_St
Segniliparus rotundus	CP001958.1	Segniliparus rotundus DSM 44985	0.902279	1.55517	-0.077097	0.303503	3002	GCb_Sc_St
Selenomonas ruminantium	AP012292.1	Selenomonas ruminantium subsp. lactilytica TAM6421 DNA	0.437377	0.316077	-0.103417	0.178854	2826	GCb_Sc_St
Selenomonas sp.	CP014239.1	Selenomonas sp. oral taxon 136 strain F0591	0.712934	0.940517	-0.0648912	0.000594501	2189	GCb_Sc
Selenomonas sputigena	CP002637.1	Selenomonas sputigena ATCC 35185	0.725893	0.944681	-0.084663	0.252737	2254	GCb_Sc_St
Seonamhaeicola sp.	CP019389.1	Seonamhaeicola sp. S2-3	0.954232	-1.30213	-0.0735974	0.125456	3100	GCb_Sc_St
Serinicoccus sp.	CP014989.1	Serinicoccus sp. JLT9	0.942241	3.06386	-0.106552	0.0282832	3308	GCb_Sc_St
Serratia fonticola	CP013913.1	Serratia fonticola strain GS2	0.635452	0.569205	-0.0498356	0.195815	5281	GCb_Sc_St
Serratia liquefaciens	CP014017.1	Serratia liquefaciens strain FDAARGOS_125	0.626868	0.666309	-0.0336533	0.2247	4656	GCb_Sc_St
Serratia marcescens	CP016032.1	Serratia marcescens strain U36365	0.681581	1.21018	0.0276874	0.253274	5112	GCb_Sc_St
Serratia plymuthica	CP015613.1	Serratia plymuthica PRI-2C	0.602993	0.713672	-0.0199804	0.221194	4986	GCb_Sc_St
Serratia rubidaea	CP014474.1	Serratia rubidaea strain 1122	0.577298	1.16266	-0.0107282	0.235606	4486	GCb_Sc_St
Shewanella frigidimarina	CP000447.1	Shewanella frigidimarina NCIMB 400	0.839834	-0.542832	-0.123215	0.113704	4029	GCb_Sc_St
Shewanella halifaxensis	CP000931.1	Shewanella halifaxensis HAW-EB4	0.809019	-0.209208	-0.108457	0.0411943	4278	GCb_Sc_St
Shewanella putrefaciens	CP000681.1	Shewanella putrefaciens CN-32	0.78952	-0.294392	-0.114069	0.0756208	3972	GCb_Sc_St
Shewanella violacea	AP011177.1	Shewanella violacea DSS12 DNA	0.826914	-0.174691	-0.095473	0.0209287	4346	GCb_Sc_St
Shewanella woodyi	CP000961.1	Shewanella woodyi ATCC 51908	0.852705	-0.308917	-0.102623	0.000784312	4877	GCb_Sc_St
Shigella boydii	CP011511.1	Shigella boydii strain ATCC 9210	0.572051	0.262471	-0.093476	0.215551	4444	GCb_Sc_St
Shigella dysenteriae	CP006736.1	Shigella dysenteriae 1617	0.588356	0.273683	-0.0910916	0.193073	6145	GCb_Sc_St
Shigella flexneri	CP012140.1	Shigella flexneri 4c strain 1205	0.517341	0.307699	-0.107037	0.141601	4521	GCb_Sc_St
Shigella sonnei	CP014099.1	Shigella sonnei strain FDAARGOS_90	0.578053	0.274254	-0.092215	0.212875	4511	GCb_Sc_St
Shigella sp.	CP014768.1	Shigella sp. PAMC 28760	0.583012	0.20984	-0.0782293	0.225235	4275	GCb_Sc_St
Shimwellia blattae	CP001560.1	Shimwellia blattae DSM 4481 = NBRC 105725	0.562215	0.735698	-0.0354159	0.209781	3904	GCb_Sc_St
Shinella sp.	CP015736.1	Shinella sp. HZN7	0.801408	1.91738	-0.184689	0.19988	4265	GCb_Sc_St
Siansivirga zeaxanthinifaciens	CP007202.1	Siansivirga zeaxanthinifaciens CC-SAMT-1	0.921759	-1.11883	-0.0919533	0.0918216	2694	GCb_Sc_St
Sideroxydans lithotrophicus	CP001965.1	Sideroxydans lithotrophicus ES-1	0.741765	0.855689	-0.0627115	0.42117	2978	GCb_Sc_St
Simkania negevensis	FR872582.1	Simkania negevensis Z main chromosome	0.850958	-0.386986	-0.150217	0.26098	2379	GCb_Sc_St
Simplicispira psychrophila	NZ_JHYS01000001.1	Simplicispira psychrophila DSM 11588 Q390DRAFT_scaffold00001.1_C, whole genome shotgun sequence	0.713538	0.957322	-0.050943	0.486727	3112	GCb_Sc_St
Sinorhizobium americanum	CP013107.1	Sinorhizobium americanum strain CFNEI 73	0.794223	1.46152	-0.149064	0.175864	3635	GCb_Sc_St
Sinorhizobium fredii	CP003563.1	Sinorhizobium fredii USDA 257	0.813217	1.28668	-0.133943	0.181134	6115	GCb_Sc_St
Sinorhizobium sp.	CP016450.1	Sinorhizobium sp. RAC02	0.78113	1.53791	-0.191064	0.252802	3939	GCb_Sc_St
Slackia heliotrinireducens	CP001684.1	Slackia heliotrinireducens DSM 20476	0.845246	1.31868	-0.125228	0.104169	2765	GCb_Sc_St
Sneathia amnii	CP011280.1	Sneathia amnii strain SN35	0.956339	-1.77337	0.0744484	0.155453	1140	GCb_Sc_St
Snodgrassella alvi	CP007446.1	Snodgrassella alvi wkB2	0.63831	-0.48342	-0.12237	0.188488	2299	GCb_Sc_St
Sodalis glossinidius	AP008232.1	Sodalis glossinidius str. 'morsitans' DNA	0.540886	0.634359	-0.0600702	0.0476785	2432	GCb_Sc_St
Sodalis praecaptivus	CP006569.1	Sodalis praecaptivus strain HS1	0.539539	0.715884	-0.0405032	0.175311	3931	GCb_Sc_St
Solibacillus silvestris	AP012157.1	Solibacillus silvestris StLB046 DNA	0.840805	-0.639082	-0.0589731	0.10795	3810	GCb_Sc_St
Solibacter usitatus	CP000473.1	Solibacter usitatus Ellin6076	0.865478	1.30075	-0.0335512	-0.134898	7826	GCb_Sc_St
Solitalea canadensis	CP003349.1	Solitalea canadensis DSM 3403	0.933474	-0.766461	-0.0934404	0.100378	4310	GCb_Sc_St
Sorangium cellulosum	AM746676.1	Sorangium cellulosum 'So ce 56' complete genome	0.946745	2.28106	-0.0343722	0.242661	9374	GCb_Sc_St
Sphaerobacter thermophilus	NC_013523.1	Sphaerobacter thermophilus DSM 20745 chromosome 1	0.967186	2.17324	0.00224493	-0.397848	3353	GCb_Sc_St
Sphaerochaeta coccoides	CP002659.1	Sphaerochaeta coccoides DSM 17374	0.747908	0.366084	-0.0752661	-0.174122	1821	GCb_Sc_St
Sphaerochaeta globosa	CP002541.1	Sphaerochaeta globosa str. Buddy	0.839289	0.297379	-0.0766659	-0.112294	3014	GCb_Sc_St
Sphaerochaeta pleomorpha	CP003155.1	Sphaerochaeta pleomorpha str. Grapes	0.787639	0.0189383	-0.0913708	0.048246	3158	GCb_Sc_St
Sphingobacterium sp.	CP019158.1	Sphingobacterium sp. B29	0.871768	-0.459244	-0.0707082	0.0588528	4944	GCb_Sc_St
Sphingobium baderi	CP013264.1	Sphingobium baderi strain DE-13	0.590848	1.21487	-0.0682834	-0.0190205	3819	GCb_Sc_St
Sphingobium cloacae	AP017655.1	Sphingobium cloacae DNA, strain: JCM 10874	0.632249	1.59679	-0.0427906	-0.216212	3293	GCb_Sc_St
Sphingobium indicum	CP013070.1	Sphingobium indicum B90A	0.659335	1.73862	-0.0386628	-0.298629	3369	GCb_Sc_St
Sphingobium japonicum	NC_014006.1	Sphingobium japonicum UT26S DNA, chromosome 1	0.650101	1.63667	-0.0383363	-0.107706	3961	GCb_Sc_St
Sphingobium sp.	CP010954.1	Sphingobium sp. YBL2	0.608639	1.62031	-0.0390979	-0.126973	4102	GCb_Sc_St
Sphingomonas hengshuiensis	CP010836.1	Sphingomonas hengshuiensis strain WHSC-8	0.701974	1.78322	-0.0272219	-0.0484657	4088	GCb_Sc_St
Sphingomonas melonis	CP017578.1	Sphingomonas melonis TY	0.757272	1.78291	-0.053712	0.0691152	3509	GCb_Sc_St
Sphingomonas sanxanigenens	CP006644.1	Sphingomonas sanxanigenens NX02	0.714291	1.69904	-0.0670276	0.176665	5855	GCb_Sc_St
Sphingomonas sp.	CP015521.1	Sphingomonas sp. NIC1	0.747183	1.84737	-0.0507106	0.0728056	3061	GCb_Sc_St
Sphingomonas taxi	CP009571.1	Sphingomonas taxi strain ATCC 55669	0.75391	1.99201	-0.0818613	0.108814	3151	GCb_Sc_St
Sphingopyxis alaskensis	CP000356.1	Sphingopyxis alaskensis RB2256	0.676714	1.79924	-0.00280024	-0.759927	3165	GCb_Sc_St
Sphingopyxis fribergensis	CP009122.1	Sphingopyxis fribergensis strain Kp5.2	0.681136	1.62507	-0.0293811	-0.681556	4630	GCb_Sc_St
Sphingopyxis granuli	CP012199.1	Sphingopyxis granuli strain TFA	0.730882	1.92845	0.00307386	-0.613015	4178	GCb_Sc_St
Sphingopyxis macrogoltabida	CP013344.1	Sphingopyxis macrogoltabida strain 203N	0.694905	1.60943	-0.0528198	-0.229783	4985	GCb_Sc_St
Sphingopyxis terrae	CP013342.1	Sphingopyxis terrae NBRC 15098 strain 203-1	0.64456	1.41586	-0.10244	0.179313	3691	GCb_Sc_St
Sphingorhabdus sp.	CP014545.1	Sphingorhabdus sp. M41	0.524762	0.68485	-0.0907771	0.245812	2991	GCb_Sc_St
Spiribacter curvatus	CP005990.1	Spiribacter curvatus strain UAH-SP71	0.81298	1.52065	-0.0344618	-0.642765	1862	GCb_Sc_St
Spiribacter salinus	CP005963.1	Spiribacter salinus M19-40	0.841039	1.31922	-0.0386642	-0.682721	1684	GCb_Sc_St
Spirochaeta africana	CP003282.1	Spirochaeta africana DSM 8902	0.644606	0.855349	-0.0157501	-0.181176	2782	GCb_Sc_St
Spirochaeta smaragdinae	CP002116.1	Spirochaeta smaragdinae DSM 11293	0.828658	0.41842	-0.0535935	-0.66384	4216	GCb_Sc_St
Spirochaeta thermophila	CP002903.1	Spirochaeta thermophila DSM 6578	0.836913	1.33693	-0.00630932	-0.161304	2263	GCb_Sc_St
Spirosoma linguale	CP001769.1	Spirosoma linguale DSM 74	0.712086	0.332594	-0.0828495	0.262399	6523	GCb_Sc_St
Spongiibacter sp.	CP011477.1	Spongiibacter sp. IMCC21906	0.649286	0.147389	-0.104025	0.155034	3192	GCb_Sc_St
Sporosarcina psychrophila	CP014616.1	Sporosarcina psychrophila strain DSM 6497	0.890576	-0.551233	-0.0557191	0.106022	4127	GCb_Sc_St
Stackebrandtia nassauensis	CP001778.1	Stackebrandtia nassauensis DSM 44728	0.91821	2.02243	-0.0820408	0.190874	6378	GCb_Sc_St
Stanieria cyanosphaera	CP003653.1	Stanieria cyanosphaera PCC 7437	0.957311	-1.18888	-0.196305	0.232157	4328	GCb_Sc_St
Stanieria sp.	AP017375.1	Stanieria sp. NIES-3757 DNA	0.950441	-1.10509	-0.188296	0.186577	4769	GCb_Sc_St
Staphylococcaceae bacterium	CP019573.1	Staphylococcaceae bacterium S31	0.912053	-1.07637	-0.0548749	0.119294	1624	GCb_Sc_St
Staphylococcus aureus	NC_007795.1	Staphylococcus aureus subsp. aureus NCTC 8325 chromosome	0.943016	-1.26191	-0.0914522	0.171243	2767	GCb_Sc_St
Staphylococcus capitis	AP014956.1	Staphylococcus capitis DNA, strain: TW2795	0.95695	-1.22672	-0.127855	0.122111	2317	GCb_Sc_St
Staphylococcus condimenti	CP018776.1	Staphylococcus condimenti strain StO 2014-01	0.933904	-1.08502	-0.145531	0.283573	2407	GCb_Sc_St
Staphylococcus epidermidis	CP018842.1	Staphylococcus epidermidis strain 14.1.R1	0.972288	-1.30229	-0.112635	0.128835	2335	GCb_Sc_St
Staphylococcus lugdunensis	CP001837.1	Staphylococcus lugdunensis HKU09-01	0.934577	-1.1694	-0.101426	0.131654	2489	GCb_Sc_St
Stappia stellulata	NZ_AUIM01000004.1	Stappia stellulata DSM 5886 G572DRAFT_scaffold00001.1_C, whole genome shotgun sequence	0.814155	1.54654	-0.123542	0.0665727	4008	GCb_Sc_St
Starkeya novella	CP002026.1	Starkeya novella DSM 506	0.83116	2.44407	-0.0751958	-0.690061	4430	GCb_Sc_St
Stenotrophomonas acidaminiphila	CP012900.1	Stenotrophomonas acidaminiphila strain ZAC14D2_NAIMI4_2	0.883484	1.76854	-0.0946519	0.694143	3617	GCb_Sc_St
Stenotrophomonas maltophilia	CP011305.1	Stenotrophomonas maltophilia strain ISMMS2	0.817891	1.47403	-0.0146123	0.478184	3948	GCb_Sc_St
Stenotrophomonas rhizophila	CP016294.1	Stenotrophomonas rhizophila strain QL-P4	0.854037	1.58556	0.0229682	0.483017	3656	GCb_Sc_St
Stenotrophomonas sp.	CP014274.1	Stenotrophomonas sp. KCTC 12332	0.798743	1.18319	-0.0697149	0.434647	3667	GCb_Sc_St
Steroidobacter denitrificans	CP011971.1	Steroidobacter denitrificans strain DSM 18526	0.726064	1.17554	-0.0183313	-0.31277	2878	GCb_Sc_St
Stigmatella aurantiaca	CP002271.1	Stigmatella aurantiaca DW4/3-1	0.940115	1.88181	-0.0306356	-0.0148029	8352	GCb_Sc_St
Streptococcus agalactiae	CP013908.1	Streptococcus agalactiae strain GBS-M002	0.95707	-1.01162	-0.174556	0.0655473	1958	GCb_Sc_St
Streptococcus parasanguinis	CP002843.1	Streptococcus parasanguinis ATCC 15912	0.834646	-0.358692	-0.154069	0.0989004	2022	GCb_Sc_St
Streptococcus pneumoniae	AP017971.1	Streptococcus pneumoniae DNA, strain: KK0981	0.90772	-0.51399	-0.178438	0.0853862	2164	GCb_Sc_St
Streptococcus thermophilus	CP000419.1	Streptococcus thermophilus LMD-9	0.885826	-0.558059	-0.241957	0.0800169	1710	GCb_Sc_St
Streptomyces clavuligerus	CP016559.1	Streptomyces clavuligerus strain F613-1	0.93402	2.49796	-0.0775413	0.0909525	5382	GCb_Sc_St
Streptomyces griseochromogenes	CP016279.1	Streptomyces griseochromogenes strain ATCC 14511	0.940315	2.37945	-0.0868381	0.00524871	8945	GCb_Sc_St
Streptomyces lincolnensis	CP016438.1	Streptomyces lincolnensis strain NRRL 2936	0.945506	2.42402	-0.0730863	0.122061	8590	GCb_Sc_St
Streptomyces noursei	CP011533.1	Streptomyces noursei ATCC 11455	0.947447	2.14306	-0.0388046	0.262288	8691	GCb_Sc_St
Streptomyces thermoautotrophicus	NZ_JYIJ01000019.1	Streptomyces thermoautotrophicus strain UBT1 contig_1, whole genome shotgun sequence	0.945447	2.32778	-0.0574608	0.520738	4233	GCb_Sc_St
Streptosporangium roseum	CP001814.1	Streptosporangium roseum DSM 43021	0.953788	2.3398	0.00199856	0.200179	8940	GCb_Sc_St
Sulfobacillus acidophilus	CP003179.1	Sulfobacillus acidophilus DSM 10332	0.414262	0.497303	-0.061829	-0.0155182	3370	GCb_Sc_St
Sulfobacillus thermosulfidooxidans	NZ_LGRO01000003.1	Sulfobacillus thermosulfidooxidans strain CBAR-13 map unlocalized plasmid unnamed Scaffold_3_CBAR13_plasmid, whole genome shotgun sequence	0.663338	-0.00378658	-0.0834784	-0.222402	3569	GCb_Sc_St
Sulfuricaulis limicola	AP014879.1	Sulfuricaulis limicola DNA	0.797123	1.47408	-0.0255888	-0.292594	2763	GCb_Sc_St
Sulfuricella denitrificans	AP013066.1	Sulfuricella denitrificans skB26 DNA	0.759259	0.737853	-0.0902054	0.176855	2982	GCb_Sc_St
Sulfuricurvum kujiense	CP002355.1	Sulfuricurvum kujiense DSM 16994	0.623189	0.0107447	-0.0985393	0.177731	2533	GCb_Sc_St
Sulfurifustis variabilis	AP014936.1	Sulfurifustis variabilis DNA, strain: skN76	0.941711	2.11292	-0.0107636	-0.307068	3864	GCb_Sc_St
Sulfurihydrogenibium azorense	CP001229.1	Sulfurihydrogenibium azorense Az-Fu1	0.821927	-1.21847	0.0672486	0.0662672	1725	GCb_Sc_St
Sulfurihydrogenibium sp.	CP001080.1	Sulfurihydrogenibium sp. YO3AOP1	0.921813	-1.30546	0.0421935	0.116214	1716	GCb_Sc_St
Sulfurimonas autotrophica	CP002205.1	Sulfurimonas autotrophica DSM 16294	0.917337	-0.951474	-0.0470495	0.025792	2148	GCb_Sc_St
Sulfurimonas denitrificans	CP000153.1	Sulfurimonas denitrificans DSM 1251	0.882034	-1.06609	-0.00420012	-0.0744998	2096	GCb_Sc_St
Sulfuritalea hydrogenivorans	AP012547.1	Sulfuritalea hydrogenivorans sk43H DNA	0.787702	1.42139	-0.107481	0.248759	3587	GCb_Sc_St
Sulfurospirillum barnesii	CP003333.1	Sulfurospirillum barnesii SES-3	0.782431	-0.635365	-0.122084	0.143445	2486	GCb_Sc_St
Sulfurospirillum cavolei	AP014724.1	Sulfurospirillum cavolei DNA	0.514483	-0.149092	-0.0955349	0.248333	2550	GCb_Sc_St
Sulfurospirillum deleyianum	CP001816.1	Sulfurospirillum deleyianum DSM 6946	0.77623	-0.614917	-0.123021	0.0953224	2262	GCb_Sc_St
Sulfurospirillum halorespirans	CP017111.1	Sulfurospirillum halorespirans DSM 13726	0.700901	-0.358579	-0.112772	0.154173	2964	GCb_Sc_St
Sulfurospirillum multivorans	CP007201.1	Sulfurospirillum multivorans DSM 12446	0.736107	-0.394603	-0.11238	0.201756	3233	GCb_Sc_St
Sulfurovum lithotrophicum	CP011308.1	Sulfurovum lithotrophicum strain ATCC BAA-797	0.692619	0.0309422	-0.0395248	0.170298	2027	St
Sulfurovum sp.	AP009179.1	Sulfurovum sp. NBC37-1 genomic DNA	0.719246	-0.0228308	-0.0346266	0.176911	2435	St
Symbiobacterium thermophilum	AP006840.1	Symbiobacterium thermophilum IAM 14863 DNA	0.984308	1.59598	0.010982	0.393683	3337	GCb_Sc_St
Synechococcus sp.	CP016483.1	Synechococcus sp. PCC 8807	0.530824	0.150492	-0.168715	0.198009	2799	GCb_Sc_St
Synechococcus UTEX2973	CP006471.1	Synechococcus sp. UTEX 2973	0.762315	0.447338	-0.12461	0.143789	2565	GCb_Sc_St
Synechococcus WH7803	CT971583.1	Synechococcus WH7803 complete genome sequence	0.735786	0.848769	-0.0999092	0.0889586	2533	GCb_Sc_St
Synechocystis PCC6803	AP012278.1	Synechocystis sp. PCC 6803 substr. PCC-P DNA	0.603695	-0.0586116	-0.134362	0.136329	3168	GCb_Sc_St
Syntrophobacter fumaroxidans	CP000478.1	Syntrophobacter fumaroxidans MPOB	0.897003	1.03664	-0.0333909	0.214537	4064	GCb_Sc_St
Syntrophobotulus glycolicus	CP002547.1	Syntrophobotulus glycolicus DSM 8271	0.681178	0.0238736	-0.0442859	0.0776794	3244	St
Syntrophomonas wolfei	CP000448.1	Syntrophomonas wolfei subsp. wolfei str. Goettingen G311	0.72972	-0.0230198	-0.011842	-0.355653	2504	St
Syntrophothermus lipocalidus	NC_014220.1	Syntrophothermus lipocalidus DSM 12680	0.896624	0.196229	0.0066889	0.153012	2259	GCb_Sc_St
Syntrophus aciditrophicus	CP000252.1	Syntrophus aciditrophicus SB	0.691324	0.528816	-0.0501825	-0.225129	3168	GCb_Sc_St
Tannerella forsythia	AP013045.1	Tannerella forsythia KS16 DNA	0.695793	0.15487	-0.045463	0.134631	2830	GCb_Sc_St
Tannerella sp.	CP017038.1	Tannerella sp. oral taxon BU063	0.884779	1.09178	-0.131807	0.135144	2291	GCb_Sc_St
Taylorella asinigenitalis	CP003059.1	Taylorella asinigenitalis MCE3	0.958857	-0.897108	-0.127102	0.0439108	1524	GCb_Sc_St
Taylorella equigenitalis	CP003264.1	Taylorella equigenitalis ATCC 35865	0.968176	-0.981488	-0.13212	0.0511339	1542	GCb_Sc_St
Tenacibaculum dicentrarchi	CP013671.1	Tenacibaculum dicentrarchi strain AY7486TD	0.947478	-1.42806	-0.0700487	0.0504291	2365	GCb_Sc_St
Tepidanaerobacter acetatoxydans	HF563609.2	Tepidanaerobacter acetatoxydans Re1 complete genome	0.928918	-0.707305	0.0230751	-0.251665	2645	GCb_Sc_St
Teredinibacter turnerae	CP001614.2	Teredinibacter turnerae T7901	0.724596	0.239316	-0.0649342	0.0896894	4255	GCb_Sc_St
Terriglobus roseus	CP003379.1	Terriglobus roseus DSM 18391	0.873617	1.02899	-0.0853883	0.149664	4242	GCb_Sc_St
Tetragenococcus halophilus	AP012046.1	Tetragenococcus halophilus NBRC 12172 DNA	0.938749	-0.996763	-0.130374	0.112986	2555	GCb_Sc_St
Thalassolituus oleivorans	HF680312.1	Thalassolituus oleivorans MIL-1 complete genome	0.797168	-0.219606	-0.127225	0.136165	3662	GCb_Sc_St
Thalassospira xiamenensis	CP004388.1	Thalassospira xiamenensis M-5 = DSM 17429	0.509572	0.506264	-0.164876	0.210239	4154	GCb_Sc_St
Thauera chlorobenzoica	CP018839.1	Thauera chlorobenzoica strain 3CB1	0.872622	1.85087	-0.116753	0.43568	3396	GCb_Sc_St
Thauera humireducens	CP014646.1	Thauera humireducens strain SgZ-1	0.893274	1.79556	-0.107196	0.437085	3708	GCb_Sc_St
Thauera sp.	CP001281.2	Thauera sp. MZ1T	0.90066	2.12169	-0.127128	0.457463	3901	GCb_Sc_St
Thermacetogenium phaeum	CP003732.1	Thermacetogenium phaeum DSM 12270	0.825768	0.641292	0.0053527	-0.262313	2824	GCb_Sc_St
Thermaerobacter marianensis	CP002344.1	Thermaerobacter marianensis DSM 12885	0.945302	2.08883	0.0190156	0.564455	2327	GCb_Sc_St
Thermanaerovibrio acidaminovorans	CP001818.1	Thermanaerovibrio acidaminovorans DSM 6589	0.834681	1.36075	0.0283187	0.590171	1738	GCb_Sc_St
Thermincola ferriacetica	NZ_LGTE01000001.1	Thermincola ferriacetica strain Z-0001 Tfer_ctg01, whole genome shotgun sequence	0.716027	-0.105606	-0.0469277	0.187036	2989	St
Thermincola sp.	CP002028.1	Thermincola sp. JR	0.707133	-0.098036	-0.0428587	0.0861841	2947	St
Thermoanaerobacter brockii	CP002466.1	Thermoanaerobacter brockii subsp. finnii Ako-1	0.950789	-1.12099	0.0409302	-0.0608048	2205	GCb_Sc_St
Thermoanaerobacter kivui	CP009170.1	Thermoanaerobacter kivui strain DSM 2030	0.942276	-1.02378	0.0405564	-0.0464381	2378	GCb_Sc_St
Thermoanaerobacter mathranii	CP002032.1	Thermoanaerobacter mathranii subsp. mathranii str. A3	0.95287	-1.12056	0.0411489	-0.0852791	2152	GCb_Sc_St
Thermoanaerobacter pseudethanolicus	CP000924.1	Thermoanaerobacter pseudethanolicus ATCC 33223	0.951276	-1.11914	0.0427341	-0.0580131	2243	GCb_Sc_St
Thermoanaerobacter tengcongensis	AE008691.1	Thermoanaerobacter tengcongensis MB4	0.839819	-0.784191	0.0690558	-0.0024312	2588	GCb_Sc
Thermoanaerobacterium saccharolyticum	CP003184.1	Thermoanaerobacterium saccharolyticum JW/SL-YS485	0.902606	-0.915048	0.0743859	-0.0207745	2643	GCb_Sc_St
Thermoanaerobacterium thermosaccharolyticum	CP002171.1	Thermoanaerobacterium thermosaccharolyticum DSM 571	0.92632	-1.03268	0.0719841	-0.0587298	2589	GCb_Sc_St
Thermoanaerobacterium xylanolyticum	CP002739.1	Thermoanaerobacterium xylanolyticum LX-11	0.916148	-0.96132	0.0688167	-0.0264841	2339	GCb_Sc_St
Thermobacillus composti	CP003255.1	Thermobacillus composti KWC4	0.779644	1.31143	0.0557273	0.290761	3708	GCb_Sc_St
Thermobifida fusca	CP000088.1	Thermobifida fusca YX	0.907871	1.84095	-0.0856423	-0.102583	3110	GCb_Sc_St
Thermobispora bispora	CP001874.1	Thermobispora bispora DSM 43833	0.947365	2.87754	-0.0253084	0.25375	3544	GCb_Sc_St
Thermobrachium celere	NZ_HF951986.1	Thermobrachium celere DSM 8682 genomic scaffold, scaffold1, whole genome shotgun sequence	0.935154	-1.50517	0.0311452	0.0912211	1875	GCb_Sc_St
Thermocrinis albus	CP001931.1	Thermocrinis albus DSM 14484	0.453733	-0.00467873	0.0630973	-0.226467	1590	St
Thermocrinis ruber	CP007028.1	Thermocrinis ruber strain DSM 23557	0.60501	-0.106387	0.0669519	0.0017802	1566	GCb_Sc
Thermodesulfatator indicus	CP002683.1	Thermodesulfatator indicus DSM 15286	0.868008	-0.254677	-0.118992	-0.564825	2188	GCb_Sc_St
Thermodesulfobacterium commune	CP008796.1	Thermodesulfobacterium commune DSM 2178	0.79127	-0.860126	-0.0790576	0.113053	1407	GCb_Sc_St
Thermodesulfobacterium geofontis	CP002829.1	Thermodesulfobacterium geofontis OPF15	0.944182	-1.46114	-0.0767755	-0.386588	1590	GCb_Sc_St
Thermodesulfobacterium hveragerdense	NZ_AUIT01000001.1	Thermodesulfobacterium hveragerdense DSM 12571 G580DRAFT_scaffold00001.1_C, whole genome shotgun sequence	0.768549	-0.841818	-0.0822365	0.134396	1627	GCb_Sc_St
Thermodesulfobacterium hydrogeniphilum	NZ_JQKW01000001.1	Thermodesulfobacterium hydrogeniphilum strain DSM 14290 CC87DRAFT_scaffold00010.10_C, whole genome shotgun sequence	0.938318	-1.47821	-0.0831536	-0.390698	1569	GCb_Sc_St
Thermodesulfobacterium thermophilum	NZ_ATXI01000001.1	Thermodesulfobacterium thermophilum DSM 1276 H529DRAFT_scaffold00001.1_C, whole genome shotgun sequence	0.785857	-0.829869	-0.0728158	0.0456554	1654	GCb_Sc_St
Thermodesulfobium narugense	CP002690.1	Thermodesulfobium narugense DSM 14796	0.917545	-1.00927	-0.0127776	-0.17862	1793	GCb_Sc_St
Thermodesulfovibrio islandicus	NZ_AXWU01000012.1	Thermodesulfovibrio islandicus DSM 12570 H530DRAFT_scaffold00001.1_C, whole genome shotgun sequence	0.859499	-1.08018	-0.0222924	-0.22187	1986	GCb_Sc_St
Thermodesulfovibrio thiophilus	NZ_AUIU01000011.1	Thermodesulfovibrio thiophilus DSM 17215 G581DRAFT_scaffold00001.1_C, whole genome shotgun sequence	0.852575	-1.05277	-0.0186431	-0.186871	1806	GCb_Sc_St
Thermodesulfovibrio yellowstonii	CP001147.1	Thermodesulfovibrio yellowstonii DSM 11347	0.860661	-1.10019	-0.0168706	-0.225334	2033	GCb_Sc_St
Thermomonospora curvata	CP001738.1	Thermomonospora curvata DSM 43183	0.910127	2.38605	-0.0541661	0.603426	4890	GCb_Sc_St
Thermosediminibacter oceani	CP002131.1	Thermosediminibacter oceani DSM 16646	0.733227	0.0461048	0.0351979	0.214069	2193	St
Thermosipho africanus	CP001185.1	Thermosipho africanus TCF52B	0.945958	-1.43964	0.0165834	-0.0324488	1956	GCb_Sc_St
Thermosipho melanesiensis	CP000716.1	Thermosipho melanesiensis BI429	0.952168	-1.38498	0.0431085	0.060099	1879	GCb_Sc_St
Thermosipho sp.	CP007223.1	Thermosipho sp. 1063	0.945672	-1.35009	0.047937	0.0374192	1648	GCb_Sc_St
Thermosulfidibacter takaii	AP013035.1	Thermosulfidibacter takaii ABI70S6 DNA	0.764346	-0.411832	-0.0227891	0.0740713	1740	GCb_Sc_St
Thermosulfurimonas dismutans	NZ_LWLG01000001.1	Thermosulfurimonas dismutans strain S95 contig00001, whole genome shotgun sequence	0.807384	0.288656	-0.102246	-0.291258	1959	GCb_Sc_St
Thermotoga hypogea	CP007141.1	Thermotoga hypogea DSM 11164	0.626694	0.125752	0.0183047	0.555237	2029	St
Thermotoga maritima	CP010967.1	Thermotoga maritima strain Tma200	0.476631	-0.0143442	0.0590862	0.153236	1859	St
Thermotoga naphthophila	CP001839.1	Thermotoga naphthophila RKU-10	0.48279	-0.0201045	0.0602071	0.157755	1762	St
Thermotoga neapolitana	CP000916.1	Thermotoga neapolitana DSM 4359	0.455222	0.17913	0.0992648	-0.265576	1937	GCb_Sc_St
Thermotoga petrophila	CP000702.1	Thermotoga petrophila RKU-1	0.481646	-0.0274213	0.0588264	0.159653	1785	St
Thermovibrio ammonificans	CP002444.1	Thermovibrio ammonificans HB-1	0.433934	0.512473	-0.00176325	0.0126762	1710	GCb_Sc
Thermovirga lienii	CP003096.1	Thermovirga lienii DSM 17291	0.823656	-0.0786849	0.0391707	-0.0529331	1838	St
Thermus amyloliquefaciens	NZ_JQMV01000001.1	Thermus amyloliquefaciens strain YIM 77409 BS74DRAFT_deg7180000000008.1_C, whole genome shotgun sequence	0.860423	1.87897	-0.0469433	-0.140044	2027	GCb_Sc_St
Thermus aquaticus	CP010822.1	Thermus aquaticus Y51MC23	0.889844	2.07967	-0.0689917	-0.10201	2308	GCb_Sc_St
Thermus oshimai	CP003249.1	Thermus oshimai JL-2	0.891201	2.21152	-0.0373926	-0.354719	2109	GCb_Sc_St
Thermus scotoductus	CP001962.1	Thermus scotoductus SA-01	0.84727	1.56034	-0.051865	-0.212511	2449	GCb_Sc_St
Thermus thermophilus	AE017221.1	Thermus thermophilus HB27	0.913714	2.36492	-0.0855742	-0.194932	1982	GCb_Sc_St
Thioalkalimicrobium aerophilum	CP007030.1	Thioalkalimicrobium aerophilum AL3	0.668025	-0.261809	-0.124273	-0.0304614	2027	GCb_Sc_St
Thioalkalimicrobium cyclicum	CP002776.1	Thioalkalimicrobium cyclicum ALM1	0.641414	-0.182606	-0.124438	-0.00475125	1665	GCb_Sc_St
Thioalkalivibrio nitratireducens	CP003989.2	Thioalkalivibrio nitratireducens DSM 14787	0.884138	1.55832	-0.0390392	0.41779	3780	GCb_Sc_St
Thioalkalivibrio paradoxus	CP007029.1	Thioalkalivibrio paradoxus ARh 1	0.876494	1.5646	-0.038403	0.438412	3341	GCb_Sc_St
Thioalkalivibrio sp.	CP001905.1	Thioalkalivibrio sp. K90mix	0.862298	1.67787	-0.0718032	0.13699	2574	GCb_Sc_St
Thioalkalivibrio versutus	CP011367.1	Thioalkalivibrio versutus strain D301	0.856506	1.6993	-0.0877548	0.237329	2663	GCb_Sc_St
Thiocapsa marina	NZ_AFWV01000062.1	Thiocapsa marina 5811 ctg352, whole genome shotgun sequence	0.861003	1.52837	-0.0790023	-0.237444	4553	GCb_Sc_St
Thiocystis violascens	CP003154.1	Thiocystis violascens DSM 198	0.751214	1.3166	-0.0909138	-0.0566698	4329	GCb_Sc_St
Thioflavicoccus mobilis	CP003051.1	Thioflavicoccus mobilis 8321	0.888091	1.74859	-0.103582	-0.0821996	3477	GCb_Sc_St
Thiomicrospira arctica	NZ_KB905899.1	Thiomicrospira arctica DSM 13458 genomic scaffold F612DRAFT_scaffold00001.1, whole genome shotgun sequence	0.853789	-0.472842	-0.134337	0.112916	2178	GCb_Sc_St
Thiomicrospira crunogena	CP000109.2	Thiomicrospira crunogena XCL-2	0.738066	-0.355072	-0.108478	0.0704239	2196	GCb_Sc_St
Thiomonas arsenitoxydans	FP475956.1	Thiomonas sp. str. 3As chromosome	0.767004	1.34174	-0.0930203	0.252447	3528	GCb_Sc_St
Thiomonas intermedia	CP002021.1	Thiomonas intermedia K12	0.756738	1.36365	-0.0973982	0.273992	3105	GCb_Sc_St
Thiothrix disciformis	NZ_AQVE01000001.1	Thiothrix disciformis DSM 14473 A3IEDRAFT_scaffold_0.1_C, whole genome shotgun sequence	0.692702	-0.372698	-0.13406	0.0298939	3593	GCb_Sc_St
Thiothrix lacustris	NZ_JHYQ01000001.1	Thiothrix lacustris DSM 21227 Q394DRAFT_scaffold00001.1_C, whole genome shotgun sequence	0.662047	0.2347	-0.0786608	0.283752	3420	GCb_Sc_St
Tolumonas auensis	CP001616.1	Tolumonas auensis DSM 9187	0.482149	0.00418147	-0.0959144	0.199733	3129	GCb_Sc_St
Tomitella biformata	NZ_BAVQ01000113.1	Tomitella biformata AHU 1821 DNA, contig: TBIFa113, whole genome shotgun sequence	0.959205	2.07997	-0.0727776	0.0820049	4003	GCb_Sc_St
Treponema brennaborense	CP002696.1	Treponema brennaborense DSM 12168	0.406498	0.370041	-0.0336612	0.0926663	2530	GCb_Sc_St
Treponema caldarium	CP002868.1	Treponema caldarium DSM 7334	0.743	-0.0376099	-0.0887317	-0.407253	2784	GCb_Sc_St
Treponema pallidum	CP000805.1	Treponema pallidum subsp. pallidum SS14	0.809503	0.272765	-0.0511165	-0.214946	1028	GCb_Sc_St
Treponema paraluiscuniculi	CP002103.1	Treponema paraluiscuniculi Cuniculi A	0.806931	0.268316	-0.0525177	-0.212783	1010	GCb_Sc_St
Treponema succinifaciens	CP002631.1	Treponema succinifaciens DSM 2489	0.595891	-0.60496	-0.0844547	0.168824	2452	GCb_Sc_St
Trichodesmium erythraeum	CP000393.1	Trichodesmium erythraeum IMS101	0.976364	-1.09201	-0.0988073	0.00412834	4451	GCb_Sc_St
Tropheryma whipplei	NC_004572.3	Tropheryma whipplei str. Twist	0.904824	-0.18852	-0.0533629	-0.284411	825	GCb_Sc_St
Truepera radiovictrix	CP002049.1	Truepera radiovictrix DSM 17093	0.882775	1.89602	-0.075225	0.0893796	2940	GCb_Sc_St
Trueperella pyogenes	CP012649.1	Trueperella pyogenes strain 2012CQ-ZSH	0.937169	1.08215	-0.153527	-0.152801	1743	GCb_Sc_St
Tsukamurella paurometabola	CP001966.1	Tsukamurella paurometabola DSM 20162	0.931227	1.84514	-0.0984875	0.210443	4151	GCb_Sc_St
Turicibacter sp.	CP013476.1	Turicibacter sp. H121	0.861722	-0.9637	-0.145718	0.0713756	2194	GCb_Sc_St
Turneriella parva	CP002959.1	Turneriella parva DSM 21527	0.727269	0.557913	-0.0719357	0.0928426	4097	GCb_Sc_St
Ureaplasma parvum	AP014584.1	Ureaplasma parvum serovar 3 DNA, strain: SV3F4	0.829234	-1.91754	-0.231247	0.685523	571	GCb_Sc_St
Ureaplasma urealyticum	CP001184.1	Ureaplasma urealyticum serovar 10 str. ATCC 33699	0.803495	-1.96234	-0.239414	0.847425	646	GCb_Sc_St
Variibacter gotjawalensis	AP014946.1	Variibacter gotjawalensis DNA	0.738767	1.3536	-0.0969416	-0.10818	4437	GCb_Sc_St
Variovorax paradoxus	CP002417.1	Variovorax paradoxus EPS	0.895718	1.9119	-0.0983242	0.597816	5950	GCb_Sc_St
Variovorax sp.	CP014517.1	Variovorax sp. PAMC 28711	0.859433	1.7395	-0.0580217	0.63159	3912	GCb_Sc_St
Veillonella parvula	CP001820.1	Veillonella parvula DSM 2008	0.896976	-0.829658	-0.210159	0.263968	1842	GCb_Sc_St
Verminephrobacter eiseniae	CP000542.1	Verminephrobacter eiseniae EF01-2	0.774596	1.51987	-0.0318851	0.162232	4908	GCb_Sc_St
Verrucomicrobia bacterium	CP010904.1	Verrucomicrobia bacterium L21-Fru-AB	0.883721	1.35967	-0.0794355	0.437024	2420	GCb_Sc_St
Verrucosispora maris	CP002638.1	Verrucosispora maris AB-18-032	0.907355	2.17681	-0.0436631	0.242974	5956	GCb_Sc_St
Vibrio natriegens	NZ_CP009977.1	Vibrio natriegens NBRC 15636 = ATCC 14048 = DSM 759 chromosome 1	0.800222	-0.183687	-0.110115	0.0709184	4480	GCb_Sc_St
Vibrio nigripulchritudo	NC_022528.1	Vibrio nigripulchritudo str. SFn1 chromosome	0.8193	-0.0894071	-0.0924208	0.0576576	5399	GCb_Sc_St
Virgibacillus halodenitrificans	CP017962.1	Virgibacillus halodenitrificans strain PDB-F2	0.948897	-0.871734	-0.0401453	0.00932806	3597	GCb_Sc_St
Virgibacillus sp.	CP017762.1	Virgibacillus sp. 6R	0.93671	-0.886365	-0.0421179	0.0279947	3931	GCb_Sc_St
Vulgatibacter incomptus	CP012332.1	Vulgatibacter incomptus strain DSM 27710	0.962438	2.18119	-0.143068	0.209258	3723	GCb_Sc_St
Waddlia chondrophila	CP001928.1	Waddlia chondrophila WSU 86-1044	0.794126	-0.232442	-0.0974781	0.218596	1934	GCb_Sc_St
Weeksella virosa	CP002455.1	Weeksella virosa DSM 16922	0.923333	-0.78108	-0.0686917	0.163176	2047	GCb_Sc_St
Weissella ceti	CP009224.1	Weissella ceti strain WS105	0.586506	-0.651405	-0.14909	0.22065	1338	GCb_Sc_St
Weissella cibaria	CP013934.1	Weissella cibaria strain CMS3	0.531796	-0.219963	-0.139159	0.160184	2105	GCb_Sc_St
Weissella jogaejeotgali	CP014332.1	Weissella jogaejeotgali strain FOL01	0.839672	-0.843666	-0.141687	0.103762	2016	GCb_Sc_St
Weissella koreensis	CP002899.1	Weissella koreensis KACC 15510	0.894118	-1.10067	-0.161708	0.139934	1335	GCb_Sc_St
Wenzhouxiangella marina	CP012154.1	Wenzhouxiangella marina strain KCTC 42284	0.822129	1.57949	-0.114476	0.336345	3026	GCb_Sc_St
Wigglesworthia glossinidia	CP003315.1	Wigglesworthia glossinidia endosymbiont of Glossina morsitans morsitans (Yale colony)	0.952349	-1.85199	-0.0747587	0.442588	618	GCb_Sc_St
Winogradskyella sp.	CP019388.1	Winogradskyella sp. J14-2	0.948109	-1.06514	-0.0619851	0.186997	2884	GCb_Sc_St
Woeseia oceani	CP016268.1	Woeseia oceani strain XK5	0.803102	0.779712	-0.0436308	-0.16825	3484	GCb_Sc_St
Wolbachia endosymbiont	AP013028.1	Wolbachia endosymbiont of Cimex lectularius DNA	0.951273	-0.860339	0.0225411	0.0600833	1213	GCb_Sc_St
Wolbachia sp.	CP001391.1	Wolbachia sp. wRi	0.962556	-1.01401	0.0210475	0.0311227	1150	GCb_Sc_St
Wolinella succinogenes	NC_005090.1	Wolinella succinogenes DSM 1740	0.541482	0.264944	-0.12276	0.0486812	1966	GCb_Sc_St
Xanthomonas axonopodis	CP017188.1	Xanthomonas axonopodis pv. glycines str. 8ra	0.781149	1.21001	-0.0647991	0.72076	4320	GCb_Sc_St
Xanthomonas campestris	CP012146.1	Xanthomonas campestris pv. campestris strain ICMP 4013	0.794694	1.19237	-0.0385251	0.867123	3996	GCb_Sc_St
Xanthomonas citri	CP011827.2	Xanthomonas citri pv. citri strain jx-6	0.782073	1.22504	-0.0634303	0.729453	4183	GCb_Sc_St
Xanthomonas gardneri	CP018731.1	Xanthomonas gardneri strain ICMP 7383	0.768872	1.01387	-0.0504667	0.781092	4335	GCb_Sc_St
Xanthomonas translucens	CP008714.1	Xanthomonas translucens pv. undulosa strain Xtu 4699	0.848097	1.7113	-0.00242708	0.954568	3487	GCb_Sc_St
Xenorhabdus bovienii	FO818637.1	Xenorhabdus bovienii str. CS03 chromosome	0.73912	-0.202072	-0.0996618	0.108186	4550	GCb_Sc_St
Xenorhabdus doucetiae	FO704550.1	Xenorhabdus doucetiae str. FRM16 chromosome	0.68825	-0.130638	-0.105473	0.125799	3837	GCb_Sc_St
Xenorhabdus hominickii	CP016176.1	Xenorhabdus hominickii strain ANU1	0.797803	-0.328719	-0.106501	0.079158	3791	GCb_Sc_St
Xenorhabdus nematophila	FN667742.1	Xenorhabdus nematophila ATCC 19061 chromosome	0.769975	-0.28948	-0.0954362	0.138906	4370	GCb_Sc_St
Xenorhabdus poinarii	FO704551.1	Xenorhabdus poinarii str. G6 chromosome	0.759321	-0.246011	-0.107021	0.130774	3607	GCb_Sc_St
Xylanimonas cellulosilytica	CP001821.1	Xylanimonas cellulosilytica DSM 15894	0.951265	2.7068	-0.093756	0.263144	3332	GCb_Sc_St
Xylella fastidiosa	AE003849.1	Xylella fastidiosa 9a5c	0.807625	0.196856	-0.122216	0.341171	2766	GCb_Sc_St
Yersinia enterocolitica	CP002246.1	Yersinia enterocolitica subsp. palearctica 105.5R(r)	0.646927	-0.11845	-0.108097	0.119704	3934	GCb_Sc_St
Yersinia kristensenii	CP009997.1	Yersinia kristensenii strain Y231	0.64323	-0.075578	-0.0887387	0.129994	3988	GCb_Sc_St
Yersinia pestis	CP016273.1	Yersinia pestis strain Cadman	0.665426	-0.0325196	-0.0901331	0.0910585	4026	GCb_Sc_St
Yersinia pseudotuberculosis	CP010067.1	Yersinia pseudotuberculosis str. PA3606	0.68456	-0.0538083	-0.0852377	0.135876	4004	GCb_Sc_St
Yersinia similis	CP007230.1	Yersinia similis strain 228	0.714014	-0.082067	-0.0959595	0.113505	4024	GCb_Sc_St
Zhongshania aliphaticivorans	CP014544.1	Zhongshania aliphaticivorans strain SM2	0.647004	0.17052	-0.0986472	0.0586857	3622	GCb_Sc_St
Zobellia galactanivorans	FP476056.1	Zobellia galactanivorans strain DsiJT chromosome	0.763111	-0.16031	-0.0538179	0.168428	4733	GCb_Sc_St
Zobellia uliginosa	NZ_JQMD01000001.1	Zobellia uliginosa strain MAR_2009_138 FG20DRAFT_unitig_1_quiver.1_C, whole genome shotgun sequence	0.936561	-0.716372	-0.0638892	0.0175636	4128	GCb_Sc_St
Zunongwangia profunda	CP001650.1	Zunongwangia profunda SM-A87	0.907332	-0.814905	-0.0702783	0.041948	4653	GCb_Sc_St
