# Supplementary material for: Selection-driven cost-efficiency optimization of transcripts modulates gene evolutionary rate in bacteria
Source: Genome Biol. 2018 Jul 31;19:102. doi: 10.1186/s13059-018-1480-7 (PMC6066932; doi:10.1186/s13059-018-1480-7)
Supplement: Supplementary file 3 — The R2 and p values for the fit between Ks and cost-efficiency optimization for the 176 species pairs with mean Ks < 1 and more than 1000 genes. Mean Ks, mean cost-efficiency optimization, R2 and p value of fit are provided. (XLSX 25 kb) [file 13059_2018_1480_MOESM3_ESM.xlsx]

## Sheet: Sheet1
Species	Number_of_genes	Mean_logKs	Mean_cost_optimisation	Mean_translation_optimisation	Mean_joint_optimisation	r2_log(Ks)_v_cost_optimisation	r2_log(Ks)_v_translation_optimisation	r2_log(Ks)_v_joint_optimisation	p-value_cost	p-value_translation	p-value_joint
Acetobacter_sp_Acetobacter_pasteurianus	1988	-1.09368	50.4168	48.5701	53.4538	0.03142	0.07567	0.1124	6.413e-15	2.2e-16	2.2e-16
Acidiphilium_multivorum_Acidiphilium_cryptum	2244	-3.63148	43.046	66.9595	67.1918	0.003867	0.02749	0.01684	0.004793	1.006e-14	2.003e-09
Acidovorax_citrulli_Acidovorax_avenae	3056	-0.86103	41.2402	64.2119	68.6298	0.03025	0.0006218	0.01913	2.2e-16	0.1424	5.764e-14
Actinobacillus_equuli_Actinobacillus_suis	1694	-1.4884	52.2577	52.8306	64.2458	0.004466	0.04735	0.03914	0.008366	2.2e-16	8.072e-16
Actinobacillus_pleuropneumoniae_Actinobacillus_equuli	1580	-0.413859	52.0624	52.3211	63.7875	0.00894	0.1289	0.1088	0.0003095	2.2e-16	2.2e-16
Actinobacillus_pleuropneumoniae_Actinobacillus_suis	1602	-0.480261	52.0257	52.6863	64.0322	0.00388	0.09175	0.06334	0.01645	2.2e-16	2.2e-16
Actinomyces_naeslundii_Actinomyces_oris	1197	-2.29452	47.5414	74.3475	72.6676	0.009678	0.07404	0.05523	0.001108	2.2e-16	6.87e-16
Advenella_kashmirensis_Advenella_mimigardefordensis	2096	-0.253093	47.2803	54.3668	59.3731	0.09203	0.07649	0.1121	2.2e-16	2.2e-16	2.2e-16
Aerococcus_viridans_Aerococcus_urinaeequi	1251	-1.66442	53.5002	54.4556	67.3347	0.01179	0.02437	0.02205	0.0002246	7.566e-08	3.347e-07
Alcanivorax_sp_Alcanivorax_borkumensis	1068	-4.45534	47.3784	55.9764	56.4677	0.01302	0.0018	0.004399	0.0003429	0.1411	0.03519
Alteromonas_addita_Alteromonas_naphthalenivorans	2907	-0.99902	50.9645	46.6675	60.2319	0.03966	0.06597	0.06881	2.2e-16	2.2e-16	2.2e-16
Alteromonas_addita_Alteromonas_stellipolaris	2277	-4.04392	50.8838	46.5051	60.6537	0	0	0	0.5703	0.9381	0.633
Alteromonas_stellipolaris_Alteromonas_naphthalenivorans	2898	-1.01593	50.9679	47.0073	60.6893	0.04068	0.06287	0.06812	2.2e-16	2.2e-16	2.2e-16
Amycolatopsis_japonica_Amycolatopsis_lurida	5033	-0.68569	41.28	75.0777	73.0854	0.02005	0.01191	0.007427	2.2e-16	3.017e-14	2.653e-09
Amycolatopsis_japonica_Amycolatopsis_orientalis	4752	-0.324837	41.3372	75.7872	74.886	0.02703	0.007315	0.004181	2.2e-16	9.867e-09	1.757e-05
Amycolatopsis_orientalis_Amycolatopsis_lurida	4680	-0.29426	41.3475	75.313	74.6113	0.02546	0.02435	0.0176	2.2e-16	2.2e-16	2.2e-16
Anoxybacillus_flavithermus_Anoxybacillus_gonensis	2083	-0.655706	48.2635	51.2539	59.7616	0	0.02266	0.02558	0.7553	1.64e-11	7.281e-13
Azotobacter_vinelandii_Azotobacter_chroococcum	2844	-0.32151	42.919	52.554	55.4861	0.0008166	0.0004398	0.002674	0.1153	0.197	0.008199
Bacillus_anthracis_Bacillus_weihenstephanensis	3116	-0.737867	49.1255	53.0854	62.207	0.01169	0.05687	0.0574	4.123e-09	2.2e-16	2.2e-16
Bartonella_quintana_Bartonella_vinsonii	1015	-0.244782	59.1161	46.2729	61.5469	0.01309	0.007862	0.00154	0.0004674	0.006786	0.1689
Brachyspira_intermedia_Brachyspira_hyodysenteriae	1856	-0.414952	50.4639	50.4675	58.2881	0.009319	0.0344	0.04775	6.292e-05	3.017e-15	2.2e-16
Bradyrhizobium_japonicum_Bradyrhizobium_diazoefficiens	4754	-0.306997	44.5613	69.585	69.8582	0.004255	0.04158	0.02504	1.467e-05	2.2e-16	2.2e-16
Bradyrhizobium_sp_Bradyrhizobium_diazoefficiens	4439	-0.121707	44.574	70.3249	70.7233	0.009031	0.001306	0.003013	6.719e-10	0.02029	0.0004559
Bradyrhizobium_sp_Bradyrhizobium_japonicum	4406	-0.144443	44.7093	67.8883	68.5405	0.003921	0.001601	0.001467	6.453e-05	0.0108	0.01454
Brucella_abortus_Brucella_suis	1196	-5.1324	50.1621	53.2934	61.1002	0	0	0.001281	0.7624	0.4153	0.1714
Caldicellulosiruptor_bescii_Caldicellulosiruptor_kronotskyensis	1886	-2.40563	46.4801	43.8264	48.6592	0.0047	0.02202	0.005592	0.004363	2.888e-10	0.001875
Caldicellulosiruptor_kristjanssonii_Caldicellulosiruptor_kronotskyensis	1419	-0.961738	46.0396	44.3078	48.7423	0.006023	0.01915	0.004649	0.00511	4.168e-07	0.01359
Caldicellulosiruptor_kristjanssonii_Caldicellulosiruptor_lactoaceticus	1261	-3.4727	45.943	45.4195	48.733	0.0005549	0.002527	0.001824	0.2597	0.07498	0.1167
Caldicellulosiruptor_lactoaceticus_Caldicellulosiruptor_bescii	1723	-1.07933	46.2044	45.0252	48.5432	0.004103	0.01319	0	0.01072	4.034e-06	0.5425
Caldicellulosiruptor_lactoaceticus_Caldicellulosiruptor_kronotskyensis	1700	-1.00818	46.2125	43.8912	47.9924	0.004979	0.009728	0	0.005327	9.195e-05	0.4503
Capnocytophaga_sp_Capnocytophaga_ochracea	1580	-2.55602	52.0206	50.2279	59.8179	0.00662	0.0002521	0.005991	0.001957	0.3017	0.003224
Chelatococcus_sp_Chelatococcus_daeguensis	2379	-0.791346	45.7707	66.3069	70.0473	0.01108	0.06298	0.03518	6.588e-07	2.2e-16	2.2e-16
Chromobacterium_violaceum_Chromobacterium_vaccinii	2982	-0.402888	39.7772	57.4643	60.736	0.04519	0.07432	0.1324	2.2e-16	2.2e-16	2.2e-16
Citrobacter_rodentium_Citrobacter_amalonaticus	2799	-0.13131	45.2898	55.5396	59.0278	0.2012	0.1395	0.2181	2.2e-16	2.2e-16	2.2e-16
Citrobacter_sp_Citrobacter_freundii	3127	-1.08996	47.3588	53.4412	59.7491	0.03754	0.1384	0.1342	2.2e-16	2.2e-16	2.2e-16
Collimonas_fungivorans_Collimonas_pratensis	3023	-0.0399832	42.7735	58.3549	63.2092	0.09742	0.01117	0.06182	2.2e-16	1.573e-08	2.2e-16
Cronobacter_condimenti_Cronobacter_dublinensis	3107	-0.5067	44.8734	54.6801	59.2626	0.1481	0.1012	0.1411	2.2e-16	2.2e-16	2.2e-16
Cronobacter_malonaticus_Cronobacter_condimenti	3014	-0.360855	45.1105	54.8885	59.6832	0.1702	0.1882	0.2642	2.2e-16	2.2e-16	2.2e-16
Cronobacter_malonaticus_Cronobacter_dublinensis	3062	-0.565672	44.2086	55.5546	59.7016	0.1995	0.166	0.2518	2.2e-16	2.2e-16	2.2e-16
Cronobacter_muytjensii_Cronobacter_condimenti	3076	-0.446274	44.9899	54.6841	59.2882	0.1744	0.1095	0.173	2.2e-16	2.2e-16	2.2e-16
Cronobacter_muytjensii_Cronobacter_dublinensis	3135	-1.0633	44.1257	55.2611	59.2632	0.1377	0.08903	0.1504	2.2e-16	2.2e-16	2.2e-16
Cronobacter_muytjensii_Cronobacter_malonaticus	3033	-0.568616	44.3173	55.583	59.7577	0.2001	0.1602	0.2484	2.2e-16	2.2e-16	2.2e-16
Cronobacter_universalis_Cronobacter_condimenti	3041	-0.372672	44.8122	54.7443	59.266	0.1927	0.1811	0.2594	2.2e-16	2.2e-16	2.2e-16
Cronobacter_universalis_Cronobacter_dublinensis	3099	-0.607774	43.9013	55.3887	59.2562	0.2149	0.1609	0.2598	2.2e-16	2.2e-16	2.2e-16
Cronobacter_universalis_Cronobacter_malonaticus	3086	-1.53557	44.0557	55.4615	59.5276	0.05966	0.0759	0.09792	2.2e-16	2.2e-16	2.2e-16
Cronobacter_universalis_Cronobacter_muytjensii	3089	-0.615092	44.0137	55.4056	59.3138	0.1637	0.1361	0.2069	2.2e-16	2.2e-16	2.2e-16
Cycloclasticus_sp_Cycloclasticus_zancles	1532	-3.7579	51.7428	54.3195	60.1857	0.0001232	0.006994	0.006973	0.335	0.00172	0.001749
Dehalobacter_sp_Dehalobacter_restrictus	1834	-2.54198	47.9229	49.4507	53.8248	0.002608	0.0004902	0.0001542	0.0337	0.235	0.3196
Dehalococcoides_ethenogenes_Dehalococcoides_mccartyi	1086	-0.555578	48.8943	48.8775	54.7147	0.003554	0.0588	0.04156	0.05356	2.07e-15	3.823e-11
Dehalococcoides_sp_Dehalococcoides_ethenogenes	1093	-0.554644	48.839	48.8408	54.6171	0.005181	0.07246	0.04622	0.02171	2.2e-16	2.323e-12
Desulfitobacterium_hafniense_Desulfitobacterium_dehalogenans	2383	-0.60242	51.4417	41.2834	50.0263	0.004972	0.02324	0.01951	0.0009766	2.578e-13	2.423e-11
Dickeya_chrysanthemi_Dickeya_solani	2906	-0.475996	44.0369	57.0404	59.9308	0.07745	0.07207	0.09268	2.2e-16	2.2e-16	2.2e-16
Dickeya_zeae_Dickeya_chrysanthemi	2748	-0.428796	45.2645	53.0815	57.8071	0.1213	0.02636	0.1025	2.2e-16	2.2e-16	2.2e-16
Dickeya_zeae_Dickeya_solani	2754	-0.226057	44.5459	53.7607	58.5707	0.1686	0.07438	0.1532	2.2e-16	2.2e-16	2.2e-16
Dokdonia_sp_Dokdonia_donghaensis	2426	-1.92501	47.5561	49.5773	60.52	0	0.01484	0.01136	0.613	5.012e-09	3.589e-07
Edwardsiella_ictaluri_Edwardsiella_anguillarum	2562	-1.45383	43.1761	54.3345	58.1913	0.0803	0.0242	0.01471	2.2e-16	9.013e-15	2.136e-09
Edwardsiella_ictaluri_Edwardsiella_piscicida	2506	-1.32013	43.1306	55.3201	57.9592	0.08894	0.0179	0.05116	2.2e-16	5.603e-11	2.2e-16
Edwardsiella_piscicida_Edwardsiella_anguillarum	2731	-1.75549	42.5356	55.8605	57.7919	0.04506	0.03182	0.05093	2.2e-16	2.2e-16	2.2e-16
Edwardsiella_tarda_Edwardsiella_hoshinae	2529	-0.50529	45.2358	52.3441	56.7484	0.1017	0.05749	0.0821	2.2e-16	2.2e-16	2.2e-16
Enterobacter_asburiae_Enterobacter_cloacae	2719	-3.23353	44.9594	54.2735	59.0735	0.02243	0.01163	0.02157	1.527e-14	4.621e-08	5.081e-14
Enterobacter_asburiae_Enterobacter_kobei	2988	-0.857046	45.48	54.8125	59.0873	0.1275	0.1317	0.184	2.2e-16	2.2e-16	2.2e-16
Enterobacter_asburiae_Enterobacter_xiangfangensis	2950	-0.402724	45.2592	55.1671	59.4758	0.1307	0.2141	0.265	2.2e-16	2.2e-16	2.2e-16
Enterobacter_kobei_Enterobacter_cloacae	2919	-0.901536	45.6675	53.6018	59.5039	0.1325	0.1127	0.1712	2.2e-16	2.2e-16	2.2e-16
Enterobacter_kobei_Enterobacter_xiangfangensis	3107	-0.389802	45.5824	54.2408	59.5095	0.1281	0.2063	0.2466	2.2e-16	2.2e-16	2.2e-16
Enterobacter_xiangfangensis_Enterobacter_cloacae	2296	-0.482639	45.6067	54.4145	60.3755	0.1575	0.2452	0.2943	2.2e-16	2.2e-16	2.2e-16
Erwinia_sp_Erwinia_amylovora	2580	-1.33306	45.8828	54.0831	59.7264	0.05562	0.07455	0.1043	2.2e-16	2.2e-16	2.2e-16
Escherichia_coli_Escherichia_albertii	2980	-0.967642	48.4642	51.2704	59.5724	0.01835	0.1597	0.1367	3.911e-13	2.2e-16	2.2e-16
Escherichia_fergusonii_Escherichia_albertii	2835	-0.557617	48.7755	51.1237	59.6063	0.0324	0.2037	0.1233	2.2e-16	2.2e-16	2.2e-16
Escherichia_fergusonii_Escherichia_coli	2920	-1.03507	48.517	51.5941	59.4669	0.04173	0.1808	0.08133	2.2e-16	2.2e-16	2.2e-16
Exiguobacterium_sibiricum_Exiguobacterium_antarcticum	2357	-0.224279	47.6897	52.0523	58.8948	0.04324	0.1383	0.1305	2.2e-16	2.2e-16	2.2e-16
Francisella_tularensis_Francisella_hispaniensis	1132	-0.71636	53.5273	47.3901	57.9361	7.488e-05	0.01136	0.001031	0.353	0.0005825	0.2057
Fusobacterium_hwasookii_Fusobacterium_nucleatum	1342	-0.0951097	49.2444	49.8773	62.0863	0.01693	0.03587	0.005856	3.996e-06	8.831e-12	0.007216
Fusobacterium_sp_Fusobacterium_nucleatum	1408	-0.582261	49.3074	50.592	62.7125	0.003348	0.008074	0.001038	0.03491	0.001238	0.1775
Geobacillus_kaustophilus_Geobacillus_stearothermophilus	2391	-2.89007	44.9757	50.8169	54.8738	0.002854	0	0.0007322	0.01212	0.469	0.1535
Geobacillus_kaustophilus_Geobacillus_subterraneus	2355	-0.512979	44.9353	51.3577	55.388	0.001392	0.008196	0.002716	0.07155	2.305e-05	0.01503
Geobacillus_kaustophilus_Geobacillus_thermodenitrificans	2385	-0.20802	45.7976	50.8285	55.1091	0.004959	0.02148	0.009876	0.0009874	2.16e-12	2.705e-06
Geobacillus_subterraneus_Geobacillus_stearothermophilus	2313	-0.460264	44.9817	51.0225	55.0244	0	0.0188	0.01095	0.7213	1.111e-10	1.102e-06
Geobacillus_subterraneus_Geobacillus_thermodenitrificans	2371	-0.937087	45.9165	50.8264	55.2238	0.005587	0.01187	0.00543	0.0004844	2.659e-07	0.0005834
Geobacillus_thermodenitrificans_Geobacillus_stearothermophilus	2279	-0.186024	45.8329	50.5696	54.8134	0.003486	0.03479	0.01554	0.006915	2.2e-16	6.674e-09
Geobacillus_thermoleovorans_Geobacillus_kaustophilus	1606	-3.59788	44.8181	50.8825	54.8594	0.00168	0	0	0.09566	0.5168	0.5453
Geobacillus_thermoleovorans_Geobacillus_stearothermophilus	2425	-2.95886	44.9796	50.5297	54.5184	0.003127	0.001556	0.001832	0.008294	0.05582	0.03995
Geobacillus_thermoleovorans_Geobacillus_subterraneus	2378	-0.530165	44.9936	51.0058	55.0317	0.0003343	0.006707	0.002	0.2474	0.0001245	0.03416
Geobacillus_thermoleovorans_Geobacillus_thermodenitrificans	2335	-0.204668	45.8449	50.4902	54.7716	0.001322	0.02441	0.01178	0.07874	1.132e-13	3.695e-07
Klebsiella_quasipneumoniae_Klebsiella_pneumoniae	3660	-1.62147	44.0798	55.2149	59.329	0.05662	0.01779	0.03547	2.2e-16	2.054e-15	2.2e-16
Klebsiella_quasipneumoniae_Klebsiella_variicola	3579	-1.37825	44.1497	55.3417	59.6013	0.05975	0.04201	0.06774	2.2e-16	2.2e-16	2.2e-16
Klebsiella_variicola_Klebsiella_pneumoniae	3306	-1.55628	44.3152	55.6285	59.8033	0.02964	0.04832	0.05286	2.2e-16	2.2e-16	2.2e-16
Kosakonia_radicincitans_Kosakonia_sacchari	3146	-0.0706834	45.7983	54.2996	59.3172	0.1243	0.1714	0.2303	2.2e-16	2.2e-16	2.2e-16
Leptospirillum_sp_Leptospirillum_ferriphilum	1312	-3.38444	49.3269	57.8407	61.8158	0.0296	0.06454	0.01882	1.062e-09	2.2e-16	1.462e-06
Listeria_ivanovii_Listeria_seeligeri	2060	-0.215441	51.3562	52.2406	60.8437	0.01829	0.1012	0.1179	2.088e-09	2.2e-16	2.2e-16
Mannheimia_sp_Mannheimia_varigena	1621	-0.593666	52.8807	52.0579	64.4579	0.04495	0.02686	0.06252	2.2e-16	1.004e-10	2.2e-16
Marinobacter_aquaeolei_Marinobacter_hydrocarbonoclasticus	2568	-2.63841	46.1656	49.9123	54.2049	0.003919	0.0004764	0	0.002393	0.1998	0.7825
Mesorhizobium_australicum_Mesorhizobium_opportunistum	3942	-0.0132932	45.5697	64.1248	67.1995	0.01174	0.001729	0.001873	2.9e-11	0.01219	0.009172
Mesorhizobium_ciceri_Mesorhizobium_opportunistum	3969	-0.0338455	45.5423	64.1284	67.0717	0.002219	0.001001	0.0006307	0.004496	0.05055	0.1053
Mesorhizobium_loti_Mesorhizobium_australicum	3266	-0.0436659	45.659	60.3234	67.3806	0.006015	0.0001619	0.001261	1.956e-05	0.2826	0.04693
Mesorhizobium_loti_Mesorhizobium_opportunistum	4233	-0.221651	45.608	60.4869	67.5832	0.005002	0.0005255	0.0001146	9.123e-06	0.1211	0.2887
Methylobacterium_oryzae_Methylobacterium_phyllosphaerae	3634	-3.14848	43.2201	60.1353	62.9237	0.003823	0.01533	0.02471	0.0003512	2.427e-13	2.2e-16
Methylobacterium_oryzae_Methylobacterium_radiotolerans	3518	-0.139466	42.7523	61.1196	63.5587	0.005815	0.005686	0.001376	1.302e-05	1.636e-05	0.03272
Methylobacterium_radiotolerans_Methylobacterium_phyllosphaerae	3530	-0.150162	42.7857	61.1663	62.2223	0.009778	0.00355	0	1.097e-08	0.0006952	0.5594
Methylovorus_sp_Methylovorus_glucosetrophus	2246	-2.42869	46.8249	50.0198	58.128	0.007529	0.002273	0.01014	7.671e-05	0.02866	4.002e-06
Microcystis_panniformis_Microcystis_aeruginosa	2733	-2.36204	54.4562	51.2101	59.4543	0.001384	0.01905	0.007973	0.05556	1.452e-12	6.615e-06
Micromonospora_sp_Micromonospora_aurantiaca	4250	-3.12142	39.222	77.6262	74.7286	0	0.003758	0.003077	0.9299	0.0001241	0.0005289
Moorella_mulderi_Moorella_glycerini	1696	-2.43572	46.7772	52.718	58.2053	0.001284	0.01118	0.01283	0.1241	2.711e-05	6.61e-06
Moraxella_bovoculi_Moraxella_ovis	1349	-2.56158	50.2682	48.6446	59.1328	0	0.001565	0.001552	0.6853	0.1283	0.1295
Myroides_profundi_Myroides_odoratimimus	2709	-1.74387	47.9771	50.8408	61.6823	0	0.04465	0.04199	0.6307	2.2e-16	2.2e-16
Myroides_sp_Myroides_odoratimimus	1750	-2.85495	47.8045	50.06	60.6885	0.007289	0.01603	0.02105	0.0006175	2.727e-07	3.119e-09
Myroides_sp_Myroides_profundi	2729	-1.74401	47.9415	50.779	61.4518	0	0.04919	0.04639	0.4331	2.2e-16	2.2e-16
Neisseria_gonorrhoeae_Neisseria_lactamica	1426	-1.52463	48.6057	56.1464	61.8714	0.02069	0.01958	0.0288	1.272e-07	2.857e-07	3.446e-10
Neisseria_gonorrhoeae_Neisseria_meningitidis	1456	-2.01256	48.6828	56.0808	61.8171	0.005262	0.06705	0.05179	0.00797	2.2e-16	2.2e-16
Neisseria_meningitidis_Neisseria_lactamica	1412	-1.60962	48.6941	55.3956	62.3247	0.0284	0.004402	0.0159	5.622e-10	0.01645	4.594e-06
Nitrobacter_winogradskyi_Nitrobacter_hamburgensis	1988	-0.0744417	44.7591	65.0082	67.1521	0	0.005593	0.005585	0.3937	0.001407	0.001419
Nitrosomonas_sp_Nitrosomonas_ureae	2033	-1.63498	49.7219	50.8235	56.5355	0.0008684	3.406e-05	0	0.1524	0.3556	0.633
Paenibacillus_polymyxa_Paenibacillus_peoriae	3086	-2.98548	48.3425	45.6392	54.149	0.0042	0.004739	0.002786	0.0005598	0.0002432	0.004988
Pantoea_agglomerans_Pantoea_vagans	2731	-2.51919	45.4046	56.7474	61.0709	0.03273	0.0116	0.02915	2.2e-16	4.498e-08	2.2e-16
Pectobacterium_atrosepticum_Pectobacterium_sp	2953	-1.05206	47.3883	51.1615	58.3743	0.06602	0.09236	0.1227	2.2e-16	2.2e-16	2.2e-16
Pectobacterium_carotovorum_Pectobacterium_atrosepticum	2796	-1.01526	47.1396	51.6843	58.6254	0.095	0.07582	0.1217	2.2e-16	2.2e-16	2.2e-16
Pectobacterium_carotovorum_Pectobacterium_sp	2662	-0.894342	47.2335	51.2023	58.5829	0.0826	0.09612	0.1349	2.2e-16	2.2e-16	2.2e-16
Pectobacterium_wasabiae_Pectobacterium_atrosepticum	2978	-1.04296	47.3935	50.7997	58.4376	0.05527	0.08176	0.1129	2.2e-16	2.2e-16	2.2e-16
Pectobacterium_wasabiae_Pectobacterium_carotovorum	2659	-0.89021	47.2584	50.8582	58.6812	0.0845	0.08911	0.1377	2.2e-16	2.2e-16	2.2e-16
Pectobacterium_wasabiae_Pectobacterium_sp	2853	-4.13355	47.1987	49.7131	57.7249	0.0002635	0.003346	0.004859	0.2528	0.003103	0.0003558
Photorhabdus_luminescens_Photorhabdus_asymbiotica	2630	-0.54715	53.2905	50.9548	59.9593	0.0003809	0.01424	0.008908	0.2231	2.426e-09	2.895e-06
Photorhabdus_luminescens_Photorhabdus_temperata	2665	-0.739559	52.9492	49.6345	59.2149	0.001265	0.01374	0.006413	0.06829	3.693e-09	7.032e-05
Photorhabdus_temperata_Photorhabdus_asymbiotica	2604	-0.625042	53.1378	50.4916	59.6718	0.01371	0.02708	0.02242	5.864e-09	2.2e-16	5.737e-14
Planococcus_halocryophilus_Planococcus_donghaensis	2360	-0.713607	50.4082	51.9542	63.6433	0.005089	0.07213	0.06443	0.0009009	2.2e-16	2.2e-16
Planococcus_plakortidis_Planococcus_maritimus	2188	-0.124438	46.3981	50.1028	58.6226	0.07028	0.1117	0.1328	2.2e-16	2.2e-16	2.2e-16
Propionibacterium_acnes_Propionibacterium_sp	1559	-0.389711	51.5417	61.9248	69.0977	0	0.06298	0.05846	0.9169	2.2e-16	2.2e-16
Psychrobacter_cryohalolentis_Psychrobacter_arcticus	1636	-0.842203	53.5599	48.0293	58.3258	0.03594	0.07471	0.07148	3.879e-14	2.2e-16	2.2e-16
Rhizobium_etli_Rhizobium_phaseoli	2980	-0.529864	47.931	55.7049	61.8623	0.007297	0.0008793	0.004184	6.783e-06	0.09935	0.0007165
Salinispora_arenicola_Salinispora_tropica	2960	-0.263773	41.3481	70.7588	67.2395	0	0.02621	0.01947	0.7983	2.2e-16	8.773e-14
Salmonella_bongori_Salmonella_enterica	2912	-0.977628	47.2785	51.846	56.7647	0.0392	0.05596	0.06328	2.2e-16	2.2e-16	2.2e-16
Salmonella_bongori_Salmonella_typhimurium	2984	-0.96952	47.2523	51.7454	58.1852	0.04368	0.04985	0.05787	2.2e-16	2.2e-16	2.2e-16
Serratia_plymuthica_Serratia_liquefaciens	3145	-0.369271	44.1676	56.0453	60.1576	0.1684	0.1082	0.1867	2.2e-16	2.2e-16	2.2e-16
Shigella_boydii_Shigella_sonnei	2316	-3.77486	47.8955	51.485	59.0236	0.01571	0.02259	0.01431	4.083e-09	1.224e-12	2.129e-08
Shigella_dysenteriae_Shigella_boydii	2455	-3.07599	48.0482	50.5241	58.9015	0.03342	0.002792	0.01869	2.2e-16	0.01195	3.323e-11
Shigella_dysenteriae_Shigella_sonnei	2436	-3.09838	48.0248	50.8063	59.2087	0.03218	0.004937	0.01283	2.2e-16	0.0008931	5.557e-08
Shigella_flexneri_Shigella_boydii	2538	-3.50634	48.047	48.8006	58.614	0.003482	0.009207	0.01403	0.004422	2.98e-06	6.131e-09
Shigella_flexneri_Shigella_dysenteriae	2423	-3.08874	48.151	48.1888	58.8542	0.02369	0.00742	0.01616	9.264e-14	4.489e-05	1.007e-09
Shigella_flexneri_Shigella_sonnei	2525	-3.55304	47.988	49.0208	58.8789	0.00399	0.004157	0.007093	0.00238	0.001926	4.649e-05
Shigella_sp_Shigella_boydii	2653	-3.4127	47.9044	51.61	59.0629	0.01066	0.00435	0.009157	2.521e-07	0.00114	1.872e-06
Shigella_sp_Shigella_dysenteriae	2510	-3.13654	47.996	51.0368	59.3222	0.02388	0.001977	0.01072	2.564e-14	0.03081	5.014e-07
Shigella_sp_Shigella_flexneri	2719	-3.33481	48.0255	49.234	58.9719	0.006659	0.002027	0.007317	4.22e-05	0.0234	1.716e-05
Shigella_sp_Shigella_sonnei	2714	-3.44044	47.9409	51.832	59.3698	0.01396	0.00406	0.01141	1.953e-09	0.001482	6.438e-08
Sinorhizobium_fredii_Sinorhizobium_americanum	2549	-0.296741	46.5936	56.3687	60.0608	0.03425	0.0005614	0.01615	2.2e-16	0.1801	3.665e-10
Sodalis_glossinidius_Sodalis_praecaptivus	1522	-0.570349	45.8286	51.1462	56.6423	0.1422	0.08344	0.1479	2.2e-16	2.2e-16	2.2e-16
Sphingobium_indicum_Sphingobium_sp	2257	-0.647134	41.7801	65.0331	61.265	0.005424	0.001256	0.004107	0.0008012	0.08933	0.003562
Sphingobium_japonicum_Sphingobium_indicum	2261	-2.8325	41.5465	65.4527	61.4924	0.001772	0.03102	0.02586	0.04968	2.2e-16	5.215e-14
Sphingobium_japonicum_Sphingobium_sp	2440	-0.656435	41.648	63.3613	61.4034	0	0.004681	0.002715	0.742	0.001211	0.01341
Sphingomonas_sp_Sphingomonas_melonis	2358	-1.56874	41.8135	66.4209	63.5517	0.01001	0.003466	0.002186	2.644e-06	0.006169	0.02799
Stanieria_sp_Stanieria_cyanosphaera	3055	-0.854311	57.9154	44.7658	56.8605	0.008738	0.05141	0.01867	5.617e-07	2.2e-16	1.183e-13
Sulfurospirillum_multivorans_Sulfurospirillum_halorespirans	2147	-1.52008	52.1675	49.8462	61.1195	0	0	0	0.8322	0.8731	0.6154
Sulfurovum_sp_Sulfurovum_lithotrophicum	1584	-0.991517	45.9918	54.6452	59.5316	0.005398	0	0	0.0051	0.5756	0.9995
Thermincola_sp_Thermincola_ferriacetica	2040	-3.51856	46.9266	50.5634	55.7421	0	0	0.001868	0.406	0.4146	0.05482
Thermoanaerobacter_brockii_Thermoanaerobacter_kivui	1423	-0.405235	45.7713	37.2389	43.1275	0.0183	0.03373	0.01932	7.453e-07	9.667e-12	3.546e-07
Thermoanaerobacter_brockii_Thermoanaerobacter_mathranii	1565	-1.0694	46.1313	36.5448	41.9428	0.001881	0	3.777e-05	0.08462	0.5238	0.3574
Thermoanaerobacter_kivui_Thermoanaerobacter_mathranii	1443	-0.0864687	45.8323	36.2495	42.0492	0.02006	0.02295	0.006388	1.695e-07	2.022e-08	0.003647
Thermoanaerobacter_kivui_Thermoanaerobacter_pseudethanolicus	1417	-0.40327	45.7288	37.2636	43.1149	0.01551	0.03654	0.02201	5.855e-06	1.368e-12	5.395e-08
Thermoanaerobacter_pseudethanolicus_Thermoanaerobacter_mathranii	1565	-1.07307	46.1177	36.5494	41.941	0.0004731	0	0	0.2544	0.6096	0.3802
Thermoanaerobacterium_saccharolyticum_Thermoanaerobacterium_xylanolyticum	1864	-1.04115	43.8895	38.9075	41.9637	0.0002533	0.009972	0.003881	0.2908	3.281e-05	0.009876
Thermodesulfobacterium_hveragerdense_Thermodesulfobacterium_commune	1105	-1.58867	50.9981	39.821	45.4637	0.004457	0.03666	0.02345	0.03142	4.258e-10	7.739e-07
Thermodesulfobacterium_hveragerdense_Thermodesulfobacterium_thermophilum	1329	-1.80663	50.9761	39.3525	44.4512	0.007471	0.009683	0.00629	0.002552	0.0005811	0.005614
Thermodesulfobacterium_thermophilum_Thermodesulfobacterium_commune	1088	-2.08392	50.9993	39.1078	44.1739	0.008027	0.03569	0.0242	0.004647	1.009e-09	6.225e-07
Thermotoga_maritima_Thermotoga_petrophila	1396	-2.08719	40.5706	55.21	53.5641	0	0.002088	0.0008814	0.7068	0.08584	0.1992
Thermotoga_naphthophila_Thermotoga_maritima	1381	-2.18781	40.4999	55.2811	53.5627	0.004183	0	0.0003333	0.02049	0.6408	0.2926
Thioalkalivibrio_paradoxus_Thioalkalivibrio_nitratireducens	2372	-0.633844	40.4836	70.2767	69.0292	0.004085	0.02667	0.01281	0.002885	4.58e-15	8.625e-08
Thiomonas_arsenitoxydans_Thiomonas_intermedia	2432	-2.40985	44.0166	65.3133	67.0478	0.01046	0.04346	0.01718	1.041e-06	2.2e-16	2.673e-10
Xanthomonas_axonopodis_Xanthomonas_citri	3059	-3.79361	41.5386	64.9853	65.5699	0.04814	0.02168	0.008244	2.2e-16	1.043e-15	1.181e-06
Xanthomonas_axonopodis_Xanthomonas_gardneri	3008	-0.108633	41.9848	67.9213	65.9585	0.06294	0.02325	0.07786	2.2e-16	2.2e-16	2.2e-16
Xanthomonas_gardneri_Xanthomonas_citri	2966	-0.104591	41.9322	68.0416	66.0178	0.05722	0.04628	0.09715	2.2e-16	2.2e-16	2.2e-16
Xenorhabdus_hominickii_Xenorhabdus_bovienii	2256	-0.119506	52.4228	47.9598	57.6743	0.02406	0.09471	0.08236	4.488e-13	2.2e-16	2.2e-16
Xenorhabdus_hominickii_Xenorhabdus_doucetiae	2176	-0.144915	52.4718	48.3752	58.5631	0.04532	0.1542	0.1426	2.2e-16	2.2e-16	2.2e-16
Xenorhabdus_hominickii_Xenorhabdus_nematophila	2103	-0.160366	53.0631	48.6691	58.7641	0.03274	0.1688	0.131	2.436e-16	2.2e-16	2.2e-16
Xenorhabdus_nematophila_Xenorhabdus_doucetiae	2134	-0.170693	52.4588	49.2362	59.7036	0.04292	0.1408	0.1279	2.2e-16	2.2e-16	2.2e-16
Xenorhabdus_poinarii_Xenorhabdus_doucetiae	2051	-0.322502	52.1244	47.9799	59.1102	0.04252	0.1279	0.1164	2.2e-16	2.2e-16	2.2e-16
Yersinia_kristensenii_Yersinia_enterocolitica	2939	-0.713183	50.7089	48.3804	57.8777	0.05294	0.2151	0.1806	2.2e-16	2.2e-16	2.2e-16
Yersinia_pestis_Yersinia_similis	2718	-2.15534	50.3481	49.2501	58.433	0.03477	0.05126	0.06061	2.2e-16	2.2e-16	2.2e-16
Yersinia_pseudotuberculosis_Yersinia_pestis	2113	-4.3364	50.0098	48.9355	58.3135	0.01229	0.0167	0.03353	7.911e-07	7.045e-09	2.2e-16
Yersinia_pseudotuberculosis_Yersinia_similis	2905	-2.16848	50.2925	49.4061	57.6972	0.02053	0.04119	0.04206	3.133e-14	2.2e-16	2.2e-16
